# Supplementary material for: Differences in the soluble and insoluble proteome between primary tauopathies
Source: Alzheimers Dement. 2025 Jun 22;21(6):e70401. doi: 10.1002/alz.70401 (PMC12183113; doi:10.1002/alz.70401)
Supplement: Supplementary file 3 — Supporting Information [file ALZ-21-e70401-s001.xlsx]

## Sheet: Supplementary Tables
Supplemental Table	Description
Supplementary table 1	Patient demographics
Supplementary table 2	Raw unimputed LFQ values for all groups
Supplementary table 3	Imputed and normalised LFQ values for all groups
Supplementary table 4	Peptide level quantifications
Supplementary table 5	Comparison of differential enrichment of proteins in CBD vs PiD soluble fractions
Supplementary table 6	Comparison of differential enrichment of proteins in CBD vs PSP soluble fractions
Supplementary table 7	Comparison of differential enrichment of proteins in PiD vs PSP soluble fractions
Supplementary table 8	Gene ontology enrichments for proteins differentially enriched (expressed) in soluble fractions
Supplementary table 9	Comparison of differential enrichment of proteins in CBD vs PiD insoluble (pellet) fractions
Supplementary table 10	Comparison of differential enrichment of proteins in CBD vs PSP insoluble (pellet) fractions
Supplementary table 11	Comparison of differential enrichment of proteins in PiD vs PSP insoluble (pellet) fractions
Supplementary table 12	Gene ontology enrichments for proteins differentially enriched in insoluble fractions
Supplementary table 13	Complex comparison of differential enrichment of proteins in CBD vs PiD solubility
Supplementary table 14	Complex comparison of differential enrichment of proteins in CBD vs PSP solubility
Supplementary table 15	Complex comparison of differential enrichment of proteins in PiD vs PSP solubility
Supplementary table 16	Gene ontology enrichments for proteins with solubility changes
Supplementary table 17	Disease associated protein bicorrelation with all other proteins
Supplementary table 18	Filtered raw dataset to highlight values missing from at least one group

## Sheet: Supplementary Table 1
Supplementary Table 1: Patient demographics for LC-MS and Immunostaining
All cases were assessed for Lewy bodies, amyloid-beta, tau, TDP-43 pathologies. pmd = postmortem delay. AD-NC = Alzheimer's disease neuropathologic change. LATE = limbic-predominant age-related TDP-43 encephalopathy. ARTAG = aging-related tau astrogliopathy. HS = hippocampal sclerosis. SVD = small vessel disease. PART = primary age-related tauopathy. PNFA = progressive non-fluent aphasia. N.D. = …
Mass spectrometry Label	Sample Label	disease	age	sex	pmd	disease duration	clinical diagnosis	AD-NC	LATE	ARTAG	HS	SVD	PART	Braak Stage - Lewy bodies	LC-MS analysis	Immunostaining analysis
CBD_RO1	CBD 1	CBD	73	Male	6	3	CBD/PSP	N.D.	LATE stage 3	N.D.	N.D.	N.D.	N.D.	N.D.	TRUE	TRUE
CBD_RO2	CBD 2	CBD	87	Female	36	6	CBD/PSP	Low AD-NC	N.D.	N.D.	N.D.	N.D.	N.D.	N.D.	TRUE	TRUE
CBD_RO3	CBD 3	CBD	76	Female	15	4	PNFA	Low AD-NC	LATE stage 3	N.D.	N.D.	N.D.	N.D.	Braak stage IV Lewy bodies	TRUE	TRUE
CBD_RO4	CBD 4	CBD	53	Male	14	6	PNFA	N.D.	LATE stage 3	N.D.	N.D.	N.D.	N.D.	Braak stage IV Lewy bodies	TRUE	TRUE
CBD_RO5	CBD 5	CBD	73	Male	47	7	bvFTD	N.D.	N.D.	ARTAG	N.D.	moderate SVD	N.D.	N.D.	TRUE	TRUE
PID_RO1	PiD 1	PID	82	Female	25	12	bvFTD/AD	Low AD-NC	N.D.	N.D.	HS	N.D.	N.D.	N.D.	TRUE	TRUE
PID_RO2	PiD 2	PID	74	Male	22	5	bvFTD	N.D.	LATE Stage 2	N.D.	N.D.	N.D.	N.D.	N.D.	TRUE	TRUE
PID_RO3	PiD 3	PID	73	Male	11	7	bvFTD	N.D.	LATE Stage 2	N.D.	N.D.	N.D.	N.D.	N.D.	TRUE	TRUE
PID_RO4	PiD 4	PID	82	Male	43	5	PSP	N.D.	N.D.	N.D.	N.D.	N.D.	N.D.	N.D.	TRUE	TRUE
PID_RO5	PiD 5	PID	66	Female	22	6	bvFTD	N.D.	N.D.	N.D.	N.D.	N.D.	N.D.	N.D.	TRUE	TRUE
PSP_RO1	PSP 1	PSP	76	Female	3	6	PSP	N.D.	LATE Stage 2	N.D.	N.D.	N.D.	N.D.	N.D.	TRUE	TRUE
PSP_RO2	PSP 2	PSP	70	Female	27	5	PSP	Low AD-NC	N.D.	N.D.	N.D.	N.D.	N.D.	N.D.	TRUE	TRUE
PSP_RO3	PSP 3	PSP	74	Female	22	5	CBD	N.D.	LATE Stage 2	N.D.	N.D.	N.D.	N.D.	N.D.	TRUE	TRUE
PSP_RO4	PSP 4	PSP	70	Male	41	4	MND	Low AD-NC	N.D.	N.D.	N.D.	N.D.	N.D.	N.D.	TRUE	TRUE
PSP_RO5	PSP 5	PSP	76	Male	30	2	PSP	Low AD-NC	N.D.	N.D.	N.D.	N.D.	N.D.	N.D.	TRUE	TRUE
NA	CTRL 1	Control	79	Male	8	0	asymptomatic	N.D.	N.D.	N.D.	N.D.	N.D.	PART	N.D.		TRUE
NA	CTRL 2	Control	88	Female	31	0	asymptomatic	Low AD-NC	LATE Stage 1	N.D.	N.D.	N.D.	N.D.	N.D.		TRUE
NA	CTRL 3	Control	84	Male	22	0	asymptomatic	Low AD-NC	N.D.	N.D.	N.D.	N.D.	N.D.	N.D.		TRUE
NA	CTRL 4	Control	84	Male	36	0	asymptomatic	Low AD-NC	N.D.	N.D.	N.D.	N.D.	N.D.	N.D.		TRUE
NA	CTRL 5	Control	80	Female	29	0	asymptomatic	Low AD-NC	N.D.	N.D.	N.D.	N.D.	N.D.	N.D.		TRUE

## Sheet: Supplementary Table 2
Supplementary Table 2: Raw unimputed LFQ values for all groups
UniprotAcc	UniprotID	Names	DataCompleteness	Quantity-pellet_CBD_R01	Quantity-pellet_CBD_R02	Quantity-pellet_CBD_R03	Quantity-pellet_CBD_R04	Quantity-pellet_CBD_R05	Quantity-pellet_PID_R01	Quantity-pellet_PID_R02	Quantity-pellet_PID_R03	Quantity-pellet_PID_R04	Quantity-pellet_PID_R05	Quantity-pellet_PSP_R01	Quantity-pellet_PSP_R02	Quantity-pellet_PSP_R03	Quantity-pellet_PSP_R04	Quantity-pellet_PSP_R05	Quantity-soluble_CBD_R01	Quantity-soluble_CBD_R02	Quantity-soluble_CBD_R03	Quantity-soluble_CBD_R04	Quantity-soluble_CBD_R05	Quantity-soluble_PID_R01	Quantity-soluble_PID_R02	Quantity-soluble_PID_R03	Quantity-soluble_PID_R04	Quantity-soluble_PID_R05	Quantity-soluble_PSP_R01	Quantity-soluble_PSP_R02	Quantity-soluble_PSP_R03	Quantity-soluble_PSP_R04	Quantity-soluble_PSP_R05	ZScore-pellet_CBD_R01	ZScore-pellet_CBD_R02	ZScore-pellet_CBD_R03	ZScore-pellet_CBD_R04	ZScore-pellet_CBD_R05	ZScore-pellet_PID_R01	ZScore-pellet_PID_R02	ZScore-pellet_PID_R03	ZScore-pellet_PID_R04	ZScore-pellet_PID_R05	ZScore-pellet_PSP_R01	ZScore-pellet_PSP_R02	ZScore-pellet_PSP_R03	ZScore-pellet_PSP_R04	ZScore-pellet_PSP_R05	ZScore-soluble_CBD_R01
A0A0B4J2D5	GAL3B	Glutamine amidotransferase-like class 1 domain-containing protein 3B, mitochondrial	Complete	20.6284	21.4444	20.5498	21.8501	21.1408	19.3099	21.7001	21.6791	21.428	21.3122	21.0991	19.8062	20.0673	21.3006	20.4462	19.7075	19.3176	19.4417	19.3188	19.4492	19.6979	19.6312	19.7724	19.3961	19.4418	19.7293	19.6447	20.1364	19.7531	19.7676	1.12683	1.53572	1.00375	1.50267	1.323	0.490646	1.65946	1.74749	1.64419	1.42452	1.433	0.758219	0.947791	1.39686	1.10737	0.901984
A0AVT1	UBA6	Ubiquitin-like modifier-activating enzyme 6	Complete	19.1506	18.8618	18.6071	18.873	18.9835	18.4902	18.8722	19.119	19.1746	19.0687	18.8625	19.7615	19.2221	18.4239	19.152	18.5605	18.6189	18.552	18.6411	18.6748	18.9638	18.7269	18.738	18.6557	18.9224	18.4067	18.5008	18.4436	18.4486	18.6325	0.490356	0.431456	0.164538	0.303331	0.381035	0.159957	0.430751	0.587629	0.638589	0.460414	0.453943	0.738882	0.590492	0.222719	0.548166	0.458373
A0FGR8	ESYT2	Extended synaptotagmin-2	Complete	18.0676	18.6072	18.4846	18.3824	19.2076	18.3516	18.5896	18.3946	18.5764	18.708	18.3954	19.2316	18.8192	18.489	18.5157	18.4287	18.4498	18.4652	18.3899	18.2688	18.3225	18.5838	18.3929	18.5766	18.2081	18.654	18.7098	18.6358	18.5428	18.6214	0.0239353	0.322604	0.111619	0.105691	0.478859	0.104055	0.307986	0.259447	0.371627	0.305431	0.249494	0.509668	0.420169	0.24931	0.27321	0.407378
A0JNW5	UH1BL	UHRF1-binding protein 1-like	Complete	20.3655	19.5378	19.4457	18.9824	19.2169	19.1412	19.4374	19.5757	19.7257	18.6259	19.5139	20.711	19.9051	20.5013	20.4918	18.2128	18.0306	17.9181	18.1267	17.7472	17.8749	17.9268	17.8091	17.883	17.125	17.8491	17.0658	17.9118	17.9476	17.7128	1.01359	0.720506	0.526804	0.347419	0.482939	0.422583	0.676332	0.794533	0.884516	0.270143	0.739104	1.14957	0.879205	1.07063	1.12709	0.323876
A0MZ66	SHOT1	Shootin-1	Complete	19.379	18.4798	18.357	18.784	17.9772	18.0788	18.5111	18.5376	18.6775	18.5021	18.684	19.1394	18.6454	18.6293	19.176	16.8523	16.5379	16.4356	16.0661	16.1916	16.7121	15.7624	16.7979	16.4296	16.4774	16.1792	15.3	15.7117	16.0802	16.0784	0.588699	0.26814	0.0564577	0.267477	-0.0584053	-0.00597973	0.273878	0.324255	0.416756	0.216948	0.375831	0.469806	0.346692	0.306567	0.558513	-0.202356
A1L0T0	HACL2	2-hydroxyacyl-CoA lyase 2	Complete	16.4642	16.0244	16.7837	17.2323	16.8459	17.5386	15.9483	15.7406	16.197	16.8267	16.4925	16.7891	16.8689	16.2524	16.1233	17.3369	17.3524	17.7028	17.4343	17.4056	17.5407	17.7199	17.7159	17.4509	17.9794	17.23	17.8134	17.8498	17.582	17.7438	-0.666601	-0.78171	-0.623202	-0.357617	-0.552388	-0.223886	-0.83964	-0.942953	-0.690232	-0.503008	-0.583459	-0.546739	-0.404326	-0.66357	-0.760523	-0.0148895
A1L390	PKHG3	Pleckstrin homology domain-containing family G member 3	Complete	20.9761	21.9991	21.0118	21.9414	20.9136	20.6173	21.7491	20.791	20.7782	21.6463	22.4039	20.5899	21.3442	20.8289	20.7032	20.7691	19.9315	19.8566	20.0572	20.7656	20.3945	21.0378	20.6582	20.5239	18.7014	20.62	20.5623	20.7971	20.0143	20.6773	1.27654	1.77289	1.20337	1.53946	1.22381	1.01803	1.68075	1.34517	1.35422	1.56813	2.00413	1.09718	1.48761	1.20431	1.21841	1.3126
A2RRP1	NBAS	Neuroblastoma-amplified sequence	Complete	17.5754	16.9427	17.0911	16.32	16.7647	17.1212	17.1948	17.6005	17.644	16.7335	17.3413	18.6775	17.8312	17.0282	18.1782	16.2847	16.3224	16.0592	15.899	16.1079	16.2704	16.2634	16.0456	16.2979	16.1634	15.9318	16.2913	15.9698	16.3936	16.1206	-0.188045	-0.389086	-0.490393	-0.725139	-0.587844	-0.392265	-0.298061	-0.100311	-0.0444748	-0.543076	-0.211914	0.270004	0.00246293	-0.346922	0.127357	-0.421879
A2RTX5	SYTC2	Threonine--tRNA ligase 2, cytoplasmic	Complete	16.8571	16.9711	18.0364	15.7913	16.8433	16.2102	16.2375	16.0462	16.3352	14.6596	14.6141	13.4509	14.9629	14.841	15.012	16.4301	16.5699	16.5331	16.3747	16.431	16.2791	15.9958	16.3869	16.313	16.164	16.0147	15.8492	15.7114	15.9578	15.926	-0.497401	-0.376917	-0.0820333	-0.938136	-0.553493	-0.759733	-0.713987	-0.804515	-0.628545	-1.43431	-1.40568	-1.99059	-1.21009	-1.23963	-1.24071	-0.36563
A3KMH1	VWA8	von Willebrand factor A domain-containing protein 8	Complete	22.6708	22.9654	22.5324	22.7354	22.3791	22.9285	23.1356	22.3573	21.9078	22.51	22.271	22.1593	22.5605	22.1318	22.8427	18.4688	18.9555	19.2215	19.1048	19.373	18.8591	19.0929	19.7614	18.9115	19.1024	19.4539	19.0802	20.0294	19.3865	19.207	2.00642	2.18603	1.86024	1.8593	1.86373	1.95032	2.28316	2.05476	1.85834	1.93928	1.94597	1.77596	2.00178	1.73611	2.14291	0.422893
A4D126	ISPD	D-ribitol-5-phosphate cytidylyltransferase	Complete	19.1454	18.7171	18.9545	17.6564	19.1922	17.6177	18.8308	17.9287	17.4364	16.8286	16.766	18.0822	18.3299	19.0718	19.1534	17.7796	18.2592	17.9369	18.4013	19.7049	19.4223	18.7546	19.5948	18.9068	19.4178	18.9521	19.7505	16.8689	15.1704	18.6919	0.48809	0.369611	0.314579	-0.18676	0.472138	-0.191979	0.41277	0.0483533	-0.137123	-0.502192	-0.463731	0.0125359	0.213322	0.487173	0.548767	0.156325
A4D1P6	WDR91	WD repeat-containing protein 91	Complete	17.6192	17.758	17.7838	17.6221	17.4371	17.8575	17.6848	17.4662	17.5419	17.866	18.0171	18.0503	17.0424	17.3234	17.5105	16.652	16.9011	17.0807	17.0035	17.1868	16.9023	16.7666	16.9722	16.8315	17.2531	17.1438	17.1207	16.5392	17.0959	17.5224	-0.16919	-0.0404715	-0.191152	-0.200588	-0.294234	-0.0952384	-0.0851429	-0.161149	-0.0900072	-0.0564136	0.0839074	-0.00125086	-0.330971	-0.226418	-0.161118	-0.279812
A5PKW4	PSD1	PH and SEC7 domain-containing protein 1	Complete	20.3743	19.3601	19.8234	17.9516	19.1187	19.8189	19.5089	19.4321	19.4765	18.1407	20.0595	20.5906	19.9896	20.2341	20.8029	17.2133	17.0693	16.9682	17.3731	17.1878	16.8157	16.9348	16.6472	17.1115	16.6666	17.4276	17.0083	16.9881	17.295	16.6238	1.01735	0.644508	0.689963	-0.0678489	0.440072	0.695958	0.7074	0.729504	0.77331	0.0616404	0.977923	1.09747	0.914925	0.961545	1.2615	-0.0626965
A5YKK6	CNOT1	CCR4-NOT transcription complex subunit 1	Complete	16.4221	16.4718	16.4987	16.4321	16.685	16.7257	16.2059	16.8229	16.6642	16.5218	16.7491	17.1443	16.8913	16.6184	16.8519	15.4117	15.7203	15.6215	16.0738	15.8542	15.806	16.0586	15.8004	16.2068	15.998	16.124	16.1484	15.5734	15.5404	16.233	-0.684748	-0.590428	-0.746293	-0.680005	-0.622636	-0.551795	-0.727725	-0.452639	-0.481706	-0.634041	-0.471135	-0.393126	-0.39486	-0.514167	-0.445709	-0.759549
A5YM72	CRNS1	Carnosine synthase 1	Complete	20.1964	19.6841	19.0876	20.6543	19.7607	18.861	19.9333	19.061	18.9669	19.2455	17.8364	18.3009	17.8231	19.2698	19.4023	17.9855	17.6204	17.0363	17.7501	17.3024	18.0097	18.9542	18.0081	18.3779	18.0924	16.2798	18.0829	17.1805	17.7476	18.3677	0.940769	0.783044	0.372089	1.02094	0.720402	0.309567	0.891819	0.561366	0.545889	0.536426	0.00479423	0.107147	-0.000925054	0.567991	0.656303	0.235969
A6NCE7	MP3B2	Microtubule-associated proteins 1A/1B light chain 3 beta 2	Complete	21.6002	21.187	20.4121	20.8178	20.8208	20.6556	20.438	20.549	20.2653	21.0594	20.1767	18.7804	19.8599	20.1869	20.6043	22.3308	22.154	21.7926	21.8561	21.9148	21.795	22.1578	22.3858	22.0746	21.6434	21.6892	21.9754	22.0669	21.4079	22.1124	1.54535	1.42564	0.944281	1.0868	1.18331	1.03348	1.1111	1.23552	1.12532	1.31589	1.02922	0.314518	0.860123	0.942316	1.1757	1.91664
A6NDG6	PGP	Glycerol-3-phosphate phosphatase	Complete	16.5001	16.5472	15.8816	17.7252	16.2879	16.7974	16.2849	15.8836	16.6941	15.4072	16.0189	16.2867	16.832	16.5389	17.1846	17.0026	16.4051	16.6689	16.3571	16.5057	16.4455	17.0607	16.886	17.2166	16.5762	16.9127	17.0083	16.8328	16.9317	17.1391	-0.651144	-0.558196	-1.01288	-0.159045	-0.796051	-0.522882	-0.693394	-0.878154	-0.468358	-1.11303	-0.790789	-0.764054	-0.419917	-0.546621	-0.301975	-0.144207
A6NHQ2	FBLL1	rRNA/tRNA 2'-O-methyltransferase fibrillarin-like protein 1	Complete	18.9197	19.8816	19.7821	19.4545	20.1449	18.5725	19.1824	19.4733	19.3423	19.4458	19.904	19.236	19.6156	19.6982	19.3762	17.5258	17.5771	17.436	17.9479	17.7455	17.9205	17.8493	17.628	17.3736	17.5134	17.647	17.71	17.5089	17.9842	17.9887	0.390887	0.8675	0.672134	0.537592	0.888143	0.19318	0.565534	0.74818	0.713444	0.622488	0.909866	0.511574	0.756813	0.742842	0.645046	0.058143
A6NHX0	CAST2	Cytosolic arginine sensor for mTORC1 subunit 2	Complete	17.1489	17.1786	17.7347	17.0453	17.1454	16.9031	16.8635	17.2982	17.2672	17.3135	17.2693	17.7116	17.1255	17.0284	17.391	17.8143	17.6051	17.4618	17.3766	17.2015	17.6133	17.2988	17.4625	17.3848	17.1468	17.6593	17.8905	17.8255	17.1634	17.7785	-0.371719	-0.288208	-0.21235	-0.432962	-0.421615	-0.480221	-0.441996	-0.237288	-0.212614	-0.29383	-0.243423	-0.147762	-0.295832	-0.346837	-0.212771	0.169725
A6NIH7	U119B	Protein unc-119 homolog B	Complete	19.8419	19.9302	20.1043	19.5673	20.023	20.256	19.8567	19.9942	19.9254	20.3906	19.8629	20.3197	20.2519	19.9695	20.2014	18.284	18.5379	18.3887	18.6015	18.4214	18.8674	18.179	18.2961	18.3644	18.4688	18.2377	18.2871	18.3218	18.544	18.1099	0.788078	0.888269	0.811312	0.583034	0.834913	0.872263	0.858504	0.984134	0.973641	1.0285	0.891874	0.980289	1.02583	0.85358	1.00158	0.351395
A6NIZ1	RP1BL	Ras-related protein Rap-1b-like protein	Complete	18.8307	18.3261	17.786	19.6633	18.198	19.0207	18.2566	17.307	17.0187	18.6178	17.2334	17.221	17.373	18.2621	18.2214	19.5189	19.4049	19.4505	19.5446	19.5918	19.842	19.8317	19.7184	19.8569	19.8215	19.562	19.6725	19.5461	19.4463	19.8593	0.352574	0.202405	-0.190194	0.621709	0.0380115	0.373986	0.163311	-0.233297	-0.323498	0.266665	-0.25916	-0.359946	-0.191235	0.156686	0.146049	0.829027
A6NJ78	MET15	12S rRNA N4-methylcytidine	Complete	16.8074	16.4866	12.8534	15.8566	14.0026	16.3864	16.2485	15.7998	16.6158	16.9206	15.9496	16.2027	15.1474	15.9975	15.8811	16.9796	17.5189	17.6846	13.1386	13.4995	16.0872	17.3557	14.3729	16.8329	15.318	16.6336	17.1825	17.2152	16.5915	17.3433	-0.518816	-0.584075	-2.32109	-0.911829	-1.79394	-0.688665	-0.709234	-0.916123	-0.503293	-0.462652	-0.821129	-0.800393	-1.13207	-0.767578	-0.86518	-0.153092
A6NL88	SHSA7	Protein shisa-7	Complete	19.0578	19.0023	18.9744	18.4462	18.7199	18.1659	18.8149	18.8043	18.61	17.8879	20.032	19.7801	19.4235	19.7222	19.5382	16.2284	16.2078	16.7429	16.4125	15.5928	16.1417	15.7683	15.5586	16.3024	14.7002	16.3578	16.1656	16.1586	12.8863	14.2038	0.450387	0.491541	0.323193	0.131411	0.265924	0.0291724	0.405846	0.445078	0.386638	-0.046988	0.965885	0.746928	0.675609	0.752648	0.715018	-0.443658
A6QL63	BTBDB	Ankyrin repeat and BTB/POZ domain-containing protein BTBD11	Complete	19.5996	19.7147	20.0241	20.4238	20.0392	20.2396	19.6628	19.7962	19.5882	19.5593	19.4321	20.0728	19.826	19.7699	19.9452	17.9672	17.7989	17.4908	18.0377	17.3106	17.2095	18.2677	17.9225	17.9795	17.9336	16.5945	18.4503	17.7968	17.6851	17.682	0.683723	0.796161	0.776679	0.928063	0.842003	0.865667	0.774262	0.894459	0.823172	0.671252	0.703284	0.873535	0.845781	0.772113	0.890896	0.228869
A6XGL0	YJEN3	YjeF N-terminal domain-containing protein 3	Complete	20.3868	19.772	20.5108	18.5847	19.4478	18.9493	19.4712	19.3125	19.9969	18.6863	19.9913	20.8903	20.5816	20.242	20.9364	16.686	16.9578	16.0436	17.2145	16.9294	15.6851	16.347	14.4533	16.2203	15.2953	16.0284	16.3633	16.785	15.9244	13.0035	1.02274	0.820655	0.986928	0.18721	0.583745	0.345182	0.691015	0.675315	1.00555	0.296091	0.948065	1.22712	1.16521	0.96478	1.31917	-0.266643
A6ZKI3	RTL8C	Retrotransposon Gag-like protein 8C	Complete	18.9169	19.3617	17.7794	16.0743	17.4276	16.123	16.5789	17.077	17.2487	15.5595	17.185	15.292	17.2081	17.3595	18.1436	15.5127	15.7571	15.7433	15.2057	15.3411	14.3119	14.9789	15.7358	15.4292	15.247	13.6239	15.5544	15.1735	16.2574	16.5253	0.389704	0.645224	-0.193048	-0.824143	-0.298382	-0.794902	-0.565678	-0.337493	-0.220857	-1.0476	-0.280316	-1.19429	-0.260937	-0.211706	0.112436	-0.720447
A7KAX9	RHG32	Rho GTPase-activating protein 32	Complete	21.2099	20.363	20.1149	18.9923	19.8844	20.4443	20.5342	20.6163	20.4702	19.7154	20.7434	21.4107	20.6597	21.0022	21.5185	18.7731	18.7098	18.6324	18.7791	18.7553	18.4609	18.6507	17.9487	18.4745	18.816	18.7552	18.6611	18.2401	18.2216	18.0684	1.37724	1.07332	0.815883	0.351412	0.774397	0.948226	1.15291	1.26599	1.21679	0.738332	1.27729	1.45218	1.19823	1.27506	1.57072	0.540604
A8MVW0	F1712	Protein FAM171A2	Complete	18.7473	17.8311	17.6501	16.2574	16.9078	17.3822	17.9085	18.2682	18.1669	16.0951	18.1404	19.5515	18.7484	18.2344	18.7711	16.4006	16.1492	16.1923	15.6237	15.8572	15.346	15.6239	15.9883	16.431	15.2078	16.9657	16.342	16.3658	16.9393	16.0685	0.316643	-0.00924126	-0.248927	-0.750364	-0.525369	-0.28698	0.0120262	0.202165	0.188881	-0.817435	0.137883	0.64804	0.390212	0.145379	0.383575	-0.377044
A8MWD9	RUXGL	Putative small nuclear ribonucleoprotein G-like protein 15	Complete	18.8697	20.65	18.8214	19.276	19.7816	20.4802	18.5835	17.7907	18.1036	18.6871	17.7872	18.1645	17.6695	18.9886	18.6018	16.6818	18.6649	15.7965	18.9376	18.8438	18.7546	18.4948	18.5898	18.4322	18.7495	18.4615	18.5641	18.27	18.5847	18.6404	0.369359	1.19607	0.257105	0.465682	0.729515	0.962721	0.305335	-0.0141698	0.160648	0.296445	-0.0167127	0.0481506	-0.0658871	0.453234	0.310416	-0.268265
A8MXV4	NUD19	Nucleoside diphosphate-linked moiety X motif 19	Complete	21.2857	20.8265	20.3025	20.6312	20.1109	20.1785	21.2764	20.6286	20.2844	19.6428	19.7298	20.1319	20.4538	20.2706	19.7648	15.6442	16.8682	14.8785	15.7425	15.1368	15.4901	15.2042	14.5228	14.8594	15.085	14.5232	15.2429	14.0305	15.5165	13.7461	1.40991	1.27151	0.896933	1.01163	0.873309	0.840991	1.47537	1.27159	1.13387	0.707148	0.833598	0.899096	1.11116	0.976459	0.812963	-0.669617
B2RTY4	MYO9A	Unconventional myosin-IXa	Complete	22.615	22.3294	22.8182	22.9028	22.3926	22.6702	21.6969	21.8841	21.7024	21.4685	21.9728	22.3621	22.2126	22.1819	22.9205	20.0698	20.3446	19.9859	20.0421	19.9802	19.3887	19.9487	19.1155	19.8127	19.5894	18.964	20.0113	19.5001	19.9876	18.9037	1.98237	1.91413	1.98372	1.92675	1.86962	1.84611	1.65808	1.84038	1.76666	1.49169	1.81542	1.86367	1.85469	1.75654	2.17649	1.04211
B5ME19	EIFCL	Eukaryotic translation initiation factor 3 subunit C-like protein	Complete	18.3125	17.9122	17.9888	17.5796	18.2003	18.265	17.6689	18.012	17.6239	17.8432	18.2148	17.6456	18.0484	17.9968	17.6176	17.7777	17.835	17.943	17.9719	17.9765	18.1409	17.9133	17.8467	17.6919	17.9641	17.7028	17.563	17.6966	17.7328	17.274	0.129387	0.0254688	-0.102573	-0.217728	0.0390121	0.0691268	-0.0920768	0.0860945	-0.0534507	-0.066187	0.170437	-0.176304	0.0942834	0.0484133	-0.114867	0.155574
B7ZAQ6	GPHRA	Golgi pH regulator A	Complete	20.6614	20.0079	20.6338	20.0617	20.2693	20.2209	20.6053	20.2238	20.0669	20.2784	19.483	20.2017	20.2883	20.1105	20.623	20.0089	19.6798	19.4406	19.51	19.3828	19.5798	19.5262	19.4112	20.027	19.4625	19.5305	19.3606	19.6132	19.4134	19.6237	1.14102	0.921528	1.04007	0.782189	0.942488	0.858107	1.18379	1.08819	1.03681	0.98028	0.725553	0.929268	1.0412	0.911114	1.18376	1.01857
C4AMC7	WASH3	Putative WAS protein family homolog 3	Complete	18.6798	19.314	19.2782	18.493	19.2638	19.4509	19.3	19.5537	19.1673	19.806	19.3639	18.8526	19.5306	18.8273	19.0183	17.9149	18.492	18.3486	18.2787	18.0683	18.365	18.2719	18.1905	17.5926	18.2494	17.4247	18.0089	18.3887	18.3516	17.8717	0.287599	0.624821	0.454427	0.150236	0.503399	0.547491	0.616626	0.784563	0.635358	0.777288	0.673451	0.345743	0.720905	0.387403	0.490379	0.208662
C9J069	AJM1	Apical junction component 1 homolog	Complete	19.4042	18.7217	18.357	17.3831	18.5309	18.68	18.8271	19.0959	19.2859	18.2012	19.3156	19.7226	19.2419	19.3263	20.1233	16.6544	16.1878	16.1488	16.2127	15.8037	15.7793	15.9825	15.849	15.8393	15.4634	16.0076	14.2779	16.1272	16.6269	15.6943	0.599554	0.37157	0.0564708	-0.296884	0.183394	0.236548	0.411175	0.577196	0.688279	0.0876563	0.652306	0.722057	0.598864	0.591052	0.967836	-0.278863
E1BJK2			Complete	25.0737	24.4206	24.0875	23.7782	23.6466	24.7513	24.6377	24.226	24.651	23.0518	24.3625	24.779	25.1636	25.1085	25.9797	24.8407	24.5577	23.9187	24.2699	23.8604	24.0584	24.4041	24.1818	24.4935	23.4861	24.4835	24.8178	24.7661	24.5688	24.7474	3.0413	2.80824	2.53206	2.27939	2.4172	2.68562	2.93582	2.90139	3.08254	2.17212	2.86151	2.90907	3.10222	2.95101	3.49838	2.88741
E9PAV3	NACAM	Nascent polypeptide-associated complex subunit alpha, muscle-specific form	Complete	16.8935	16.6541	17.1263	17.0802	17.8793	17.6371	16.8206	16.6525	16.4925	17.8698	16.4735	15.479	16.885	17.5686	17.0953	18.4574	18.3909	18.4913	18.1877	18.3627	18.6159	18.1386	18.2019	18.09	18.3389	18.2755	18.4965	18.328	18.5951	18.3324	-0.481736	-0.512497	-0.475196	-0.418904	-0.101154	-0.184136	-0.460619	-0.529814	-0.558349	-0.0547696	-0.59177	-1.11343	-0.397526	-0.126338	-0.340562	0.418475
G9CGD6	CNIPF	CNK3/IPCEF1 fusion protein	Complete	20.2068	19.3018	19.6762	19.4024	19.2297	20.3737	19.0539	18.3844	18.7779	19.2242	18.9464	18.9603	19.006	19.3	19.6517	17.5316	17.2984	19.4685	17.0482	16.906	18.5719	16.5008	18.912	17.3903	18.9287	16.6725	19.0964	17.0832	19.6407	17.0899	0.945233	0.61958	0.62638	0.516618	0.488506	0.919762	0.509723	0.25482	0.461548	0.527237	0.490697	0.392349	0.499114	0.580309	0.764091	0.0604
O00116	ADAS	Alkyldihydroxyacetonephosphate synthase, peroxisomal	Complete	19.2605	19.2652	19.2262	20.4164	19.5527	18.6273	19.2748	18.6425	18.5254	19.1913	18.8719	17.566	18.412	18.94	18.2559	16.4203	16.1676	16.1104	16.4945	16.4594	17.0982	16.631	16.2498	16.5061	16.6652	16.3406	16.9852	16.221	16.6011	16.6428	0.537678	0.603943	0.431978	0.925107	0.629581	0.215282	0.605687	0.371763	0.348861	0.513112	0.458085	-0.210739	0.248031	0.433364	0.16096	-0.369428
O00139	KIF2A	Kinesin-like protein KIF2A	Complete	21.0593	20.9102	20.5348	20.4462	20.561	21.2818	21.0712	21.2764	21.575	20.7272	21.0986	21.5105	21.9233	20.9294	21.4754	20.5322	20.3688	20.3393	20.264	20.2006	20.3209	20.459	20.3107	20.3876	20.1198	20.2388	20.02	20.3109	20.447	20.3599	1.31238	1.30731	0.997291	0.937084	1.06983	1.28604	1.38621	1.56506	1.70982	1.17315	1.43279	1.49537	1.73242	1.24533	1.55207	1.22096
O00142	KITM	Thymidine kinase 2, mitochondrial	Complete	18.7881	19.136	18.7228	19.1486	19.0968	18.8077	18.6138	18.7655	18.7668	18.9897	18.6512	18.848	19.422	18.6638	18.1329	18.2718	17.8625	18.1024	18.1024	18.1374	18.2871	18.2285	17.8455	17.9777	18.0734	17.8763	18.2471	17.3872	17.6709	17.7766	0.334244	0.548722	0.214509	0.414364	0.430511	0.288033	0.31847	0.427483	0.456598	0.426499	0.361478	0.343779	0.674991	0.32065	0.107781	0.3467
O00148	DX39A	ATP-dependent RNA helicase DDX39A	Complete	20.108	20.8742	20.8304	20.1819	21.3396	20.0678	20.8055	20.9959	20.8526	21.0464	20.823	20.3017	20.7251	20.3615	20.5273	19.9184	20.0437	19.97	20.1786	20.1246	20.5381	20.0543	20.0434	19.9464	20.2536	19.8597	20.0179	19.8576	19.9919	19.9192	0.902662	1.2919	1.12499	0.830613	1.40985	0.796352	1.27077	1.43798	1.38741	1.31033	1.31212	0.972502	1.22588	1.01357	1.14242	0.98358
O00154	BACH	Cytosolic acyl coenzyme A thioester hydrolase	Complete	22.6107	22.7294	22.8894	23.2515	22.6963	22.231	22.6844	22.3107	22.8247	22.6563	22.5791	22.6751	22.4663	22.9778	22.532	23.1752	23.1281	23.1271	22.9884	22.8833	22.5675	23.2616	22.9687	23.0971	22.8184	23.6139	23.6512	23.5479	23.485	23.6739	1.98053	2.08515	2.0145	2.06721	2.00226	1.66896	2.08713	2.03366	2.26752	2.00216	2.08083	1.99909	1.96196	2.08138	2.00865	2.24321
O00159	MYO1C	Unconventional myosin-Ic	Complete	21.8263	23.0919	23.7181	23.7144	24.1721	23.6452	23.1923	22.4859	22.8173	23.6098	22.5721	22.0857	22.6248	23.2056	22.1283	20.7953	20.8587	21.9061	22.0259	21.7471	21.7722	21.2801	21.0214	20.7791	21.6722	20.8592	20.7222	20.9821	20.9611	20.5335	1.6427	2.24015	2.37249	2.25372	2.64665	2.23942	2.30782	2.11305	2.26422	2.4119	2.07779	1.74416	2.02894	2.17436	1.83421	1.32271
O00161	SNP23	Synaptosomal-associated protein 23	Complete	15.372	16.6593	17.6616	16.6861	17.2846	16.9675	16.6166	15.9332	15.6576	16.8872	15.8315	16.4837	15.7476	16.2036	15.5847	15.1635	14.8204	14.2816	15.4462	14.4671	13.2613	14.2507	15.9928	14.9754	14.8528	15.9959	14.2884	12.719	15.6372	13.7104	-1.137	-0.510263	-0.243947	-0.577644	-0.360814	-0.45425	-0.549258	-0.855708	-0.930936	-0.477026	-0.872824	-0.678863	-0.878335	-0.683473	-0.993261	-0.855543
O00170	AIP	AH receptor-interacting protein	Complete	18.7407	18.2473	18.1222	17.631	18.023	18.1139	18.1345	18.175	18.4019	17.7449	18.0993	19.3364	18.5592	18.4813	19.019	16.4197	16.2949	16.2464	16.0607	16.2541	16.2065	15.8408	16.4348	15.6329	15.3331	15.4254	15.689	15.1373	16.0401	15.847	0.313832	0.168741	-0.0449381	-0.197024	-0.0383793	0.00816608	0.110228	0.159966	0.293762	-0.108445	0.119898	0.555012	0.310237	0.246169	0.490668	-0.369673
O00178	GTPB1	GTP-binding protein 1	Complete	17.3429	16.9025	17.147	16.6987	17.0569	17.1686	17.3045	17.2444	17.2886	17.2662	17.2184	18.1293	17.5539	16.9559	17.6445	15.1402	15.1708	15.3587	15.4536	15.3888	15.9672	15.5837	15.2355	15.1616	15.5562	15.1529	14.5911	14.9226	15.1398	15.4782	-0.288176	-0.406269	-0.466233	-0.572597	-0.460245	-0.373144	-0.250386	-0.261655	-0.203073	-0.314164	-0.265697	0.0328938	-0.114751	-0.376402	-0.103223	-0.864523
O00186	STXB3	Syntaxin-binding protein 3	Complete	19.1448	18.9365	18.9826	19.111	19.0999	18.9857	18.9824	18.7517	18.9217	19.1447	18.6508	19.7236	18.6716	19.1146	19.1557	17.7977	17.9088	18.0547	18.1446	18.1485	18.3635	18.2295	17.9098	18.0122	18.2811	17.5442	17.3075	17.3478	17.6473	17.6274	0.487865	0.463399	0.326757	0.399213	0.431852	0.359852	0.478651	0.421213	0.525716	0.493078	0.361281	0.722492	0.357753	0.504655	0.549751	0.163335
O00192	ARVC	Armadillo repeat protein deleted in velo-cardio-facial syndrome	Complete	18.9456	18.6266	18.7927	18.641	18.659	19.6171	18.7988	18.676	18.4608	18.7911	18.5274	19.2136	18.7113	18.8331	19.2592	17.5206	17.8036	18.0629	18.0657	18.4142	18.9401	17.5449	18.0665	17.7032	18.5665	17.8466	17.8689	16.7974	17.2957	15.7236	0.402058	0.330909	0.244692	0.209871	0.239329	0.614529	0.398873	0.386932	0.320034	0.341159	0.307283	0.50191	0.374549	0.389734	0.594465	0.0561522
O00194	RB27B	Ras-related protein Rab-27B	Complete	19.6438	19.6942	19.3358	18.631	19.3064	19.5663	18.4508	18.2533	19.1148	18.2601	17.357	17.5314	18.799	18.0119	19.0952	19.3814	19.6241	19.6203	19.6263	19.4233	18.4885	18.9287	18.9421	19.7377	18.5187	19.7656	19.6969	19.4223	19.384	18.9987	0.70275	0.787397	0.479334	0.205836	0.522031	0.594044	0.247683	0.195439	0.61189	0.11294	-0.20504	-0.225713	0.411627	0.0545966	0.523631	0.775845
O00203	AP3B1	AP-3 complex subunit beta-1	Complete	17.8239	18.5597	18.9001	17.6945	19.5076	18.5114	18.8383	19.0443	19.1406	18.7709	18.5605	18.4274	18.3905	18.5404	18.4486	17.6497	17.4739	18.042	17.9079	17.8796	18.4292	17.9673	17.9447	17.6176	18.3749	17.6472	17.3455	17.546	17.718	17.6656	-0.0810089	0.302285	0.291095	-0.171428	0.609889	0.168531	0.41604	0.553779	0.623404	0.332463	0.321785	0.161852	0.238927	0.270281	0.244216	0.106088
O00213	APBB1	Amyloid-beta A4 precursor protein-binding family B member 1	Complete	19.8767	19.2778	19.1773	18.3694	18.9472	18.694	19.3933	19.3413	19.8363	18.1494	19.3309	19.7849	19.9895	19.6854	20.2208	16.3903	16.345	16.2254	16.5364	16.2829	15.4473	15.738	15.885	16.1291	15.3623	16.2721	15.3262	15.831	16.4403	16.0107	0.803071	0.609321	0.410854	0.100465	0.365168	0.242201	0.657174	0.688336	0.933903	0.0653897	0.659003	0.748985	0.914909	0.73761	1.00996	-0.381016
O00214	LEG8	Galectin-8	Complete	20.7385	20.1204	19.3072	19.4685	19.5353	18.7341	19.3292	19.933	19.4102	19.2438	19.8171	19.3966	19.8751	19.9049	19.8284	17.599	17.6794	17.7765	17.9794	17.8535	17.6344	17.9833	17.4438	17.4408	18.3338	17.9591	17.3574	17.661	17.8189	17.4695	1.17424	0.96963	0.46697	0.543245	0.621974	0.258342	0.629342	0.95642	0.743754	0.535682	0.871804	0.581046	0.866544	0.827199	0.840405	0.0864822
O00217	NDUS8	NADH dehydrogenase [ubiquinone] iron-sulfur protein 8, mitochondrial	Complete	19.0641	19.134	18.4883	18.9827	18.8032	17.2931	18.9898	19.1644	19.2929	19.713	18.9858	19.1941	19.5177	18.2878	18.5892	19.5896	19.4268	18.9383	18.821	18.9803	19.039	19.1358	19.5256	19.4875	18.8219	18.9191	19.2117	19.2442	19.026	18.6659	0.453114	0.547855	0.113197	0.34751	0.302294	-0.322899	0.481861	0.608209	0.691371	0.73729	0.50794	0.493453	0.715455	0.167192	0.30495	0.856381
O00231	PSD11	26S proteasome non-ATPase regulatory subunit 11	Complete	18.0253	17.8004	17.6462	17.8892	17.7203	17.5463	17.6994	17.7321	17.6814	17.6393	17.6644	18.9189	18.2093	17.4125	18.0261	18.3197	18.0832	18.015	18.0654	18.0835	18.38	18.2465	18.3248	18.3801	18.1046	18.1208	18.4827	18.0693	17.9552	18.1856	0.00571843	-0.0223598	-0.25057	-0.0929911	-0.170569	-0.220771	-0.0788243	-0.0407078	-0.0277764	-0.153844	-0.0705035	0.374417	0.162331	-0.19006	0.0616403	0.365201
O00232	PSD12	26S proteasome non-ATPase regulatory subunit 12	Complete	18.4164	18.5664	18.3769	18.6186	18.3609	18.1923	18.683	18.5678	18.5625	18.1787	18.4585	19.0384	18.9753	18.2423	18.8067	18.6677	18.7213	18.7293	18.7598	18.6244	18.6917	18.7904	18.7317	18.9763	18.8699	18.7773	18.6658	18.6517	18.7207	18.5971	0.174163	0.305177	0.0650552	0.200831	0.10917	0.0397955	0.348539	0.337911	0.365428	0.0779624	0.277121	0.426127	0.486137	0.148616	0.39897	0.499825
O00244	ATOX1	Copper transport protein ATOX1	Complete	19.069	18.1641	16.7231	19.1862	19.1429	17.6106	17.8579	17.9889	17.5151	17.841	17.9813	17.6732	17.8876	17.5052	17.2512	17.5227	16.9905	17.105	17.4724	16.9869	17.9921	17.105	16.4623	16.6505	17.3466	17.1902	17.3368	16.984	17.2353	16.7368	0.455204	0.133155	-0.649363	0.429519	0.450633	-0.194827	-0.00993039	0.0756612	-0.101993	-0.0671458	0.0682202	-0.164384	0.0263088	-0.152222	-0.273161	0.05697
O00264	PGRC1	Membrane-associated progesterone receptor component 1	Complete	18.2468	18.2531	18.3	18.5059	18.4542	17.7596	17.87	18.7708	18.7227	18.4557	18.2747	18.5011	18.1873	17.2714	17.3869	19.5294	19.3543	19.4755	19.3346	19.393	19.142	18.9083	19.4344	19.0699	19.0844	18.8874	19.1183	18.7999	19.2838	18.7256	0.101114	0.171229	0.031843	0.155451	0.149887	-0.134744	-0.00467469	0.429901	0.436915	0.197029	0.196666	0.193709	0.153026	-0.247634	-0.214537	0.833108
O00267	SPT5H	Transcription elongation factor SPT5	Complete	18.7765	19.1657	20.2076	18.8584	20.3297	18.9494	19.3921	19.6743	18.9942	20.05	20.0307	18.8666	18.6193	19.1941	19.0779	17.2919	17.3221	17.4896	17.629	17.9159	17.3892	17.7992	17.2209	17.1345	17.4228	17.519	16.716	17.4193	17.6576	17.7673	0.329226	0.561406	0.855922	0.297454	0.968867	0.345192	0.656666	0.839224	0.558098	0.882137	0.965325	0.351828	0.335654	0.537106	0.516143	-0.0323017
O00273	DFFA	DNA fragmentation factor subunit alpha	Complete	16.576	16.9348	15.9654	14.0486	17.3553	12.7398	16.5786	17.29	17.5272	16.2313	15.543	16.2739	15.0844	14.9003	15.8785	15.3205	14.8512	14.5588	14.2193	14.6657	15.6226	12.5866	14.7035	14.4151	14.1368	12.8183	11.7897	12.3664	12.0981	3.37947	-0.618466	-0.392466	-0.976678	-1.6402	-0.32993	-2.15964	-0.565769	-0.240995	-0.0965723	-0.758896	-0.999071	-0.769581	-1.15872	-1.21542	-0.866332	-0.794794
O00291	HIP1	Huntingtin-interacting protein 1	Complete	17.3768	17.2188	16.9977	18.508	17.9718	17.4669	17.3747	16.9634	17.437	17.4869	16.7395	16.9188	16.6319	17.3067	17.1069	16.5005	16.4903	16.208	16.2091	15.9238	15.9329	16.4312	16.656	16.4607	16.5464	15.9429	16.3015	16.1014	15.7917	16.7942	-0.273572	-0.271017	-0.530754	0.156278	-0.0607269	-0.252797	-0.219879	-0.388988	-0.136858	-0.219313	-0.475335	-0.490669	-0.504502	-0.233252	-0.335511	-0.338418
O00299	CLIC1	Chloride intracellular channel protein 1	Complete	17.2892	17.7488	18.4172	17.92	18.5204	18.3217	17.7317	17.353	17.2541	18.9577	17.7961	16.2824	17.3024	17.2442	16.6504	17.4284	17.8812	18.4865	18.0809	18.3508	18.5397	17.4798	17.9133	17.091	18.3587	16.733	16.8825	17.2837	17.0911	16.0323	-0.311298	-0.0444271	0.0824875	-0.0805726	0.178801	0.0919879	-0.0647942	-0.212471	-0.218466	0.412713	-0.0128195	-0.765932	-0.221075	-0.25876	-0.5328	0.0204756
O00303	EIF3F	Eukaryotic translation initiation factor 3 subunit F	Complete	15.8173	15.7145	16.6936	16.4991	16.4952	16.2426	15.8138	15.5292	15.6414	16.0477	15.708	16.3653	16.0538	16.2388	15.7635	16.5842	16.4268	16.2002	16.3614	16.4781	16.7987	16.6897	16.7394	16.6954	16.3132	16.0765	16.8644	16.6148	16.3733	16.6832	-0.945215	-0.914201	-0.66213	-0.653004	-0.705517	-0.746653	-0.898085	-1.03874	-0.938139	-0.837785	-0.926863	-0.730063	-0.748895	-0.669089	-0.915998	-0.306021
O00305	CACB4	Voltage-dependent L-type calcium channel subunit beta-4	Complete	17.1152	16.8398	17.6587	17.073	17.0946	17.0515	16.5874	17.3041	16.9522	16.8057	17.0233	18.0059	17.3639	16.7514	17.2827	17.9026	17.7527	17.6507	17.6359	17.601	17.2798	17.5973	17.7156	17.9628	16.9494	17.8473	17.9717	18.0867	17.8382	17.7058	-0.386259	-0.433059	-0.245187	-0.421783	-0.44379	-0.420394	-0.561953	-0.234624	-0.353171	-0.512028	-0.351116	-0.0204783	-0.195062	-0.459866	-0.259556	0.203904
O00330	ODPX	Pyruvate dehydrogenase protein X component, mitochondrial	Complete	20.012	20.1755	19.5646	20.7233	20.0218	19.3457	20.6595	20.4283	20.1563	20.6438	20.2539	19.2275	20.2597	19.8517	19.4924	19.1199	19.0373	18.8951	18.8539	18.9317	18.6992	19.1325	18.8395	19.0935	18.7375	19.0909	19.1883	19.5664	18.9322	19.0991	0.861335	0.99318	0.578147	1.04875	0.834393	0.505072	1.20732	1.18084	1.07668	1.13732	1.06301	0.507928	1.02913	0.805487	0.695236	0.674727
O00399	DCTN6	Dynactin subunit 6	Complete	18.3356	17.9715	15.9633	18.8658	17.8568	18.8909	17.5719	16.7043	16.4512	18.4183	16.7159	16.6772	16.9789	17.8038	17.175	18.9436	18.6243	18.4468	18.2872	18.339	18.7471	18.6973	18.6609	18.8298	18.7881	18.5109	19.0328	19.0895	18.9036	18.9274	0.139368	0.0507905	-0.977594	0.300448	-0.110965	0.321618	-0.134217	-0.506361	-0.576786	0.180947	-0.485657	-0.595164	-0.357842	-0.0303705	-0.306112	0.606543
O00401	WASL	Neural Wiskott-Aldrich syndrome protein	Complete	18.8394	17.8838	18.3382	18.3622	17.6604	18.5314	17.9306	17.713	18.1744	17.603	17.6356	18.3334	17.7494	18.217	17.9579	18.7474	18.4344	18.3584	17.9297	18.0615	18.1214	18.165	18.4798	18.4802	17.8496	18.9032	19.0012	18.7188	18.8914	18.888	0.356308	0.013314	0.0483427	0.0975538	-0.196714	0.176576	0.0216634	-0.0493409	0.192256	-0.169424	-0.0830974	0.121189	-0.0320857	0.138294	0.0321971	0.530659
O00408	PDE2A	cGMP-dependent 3',5'-cyclic phosphodiesterase	Complete	19.2256	18.6268	18.4056	18.1125	18.1168	17.6152	18.4322	18.9384	19.4379	17.9313	18.9475	19.7629	19.1637	18.4832	19.2803	18.8196	18.5645	18.4103	18.595	18.2402	17.8577	18.3645	18.2827	18.7252	17.6142	18.6799	18.5473	18.7674	18.6741	18.7017	0.522641	0.33098	0.077481	-0.00302536	0.00256228	-0.193004	0.239594	0.505812	0.756112	-0.0283476	0.491182	0.739462	0.56577	0.246956	0.603592	0.558588
O00410	IPO5	Importin-5	Complete	17.8576	17.7613	18.0469	18.1408	17.6307	18.0981	17.9615	18.2692	18.1946	18.1582	17.527	17.2789	17.708	17.3572	17.61	18.1625	17.7796	17.765	17.4985	17.7006	17.8602	17.3626	18.052	17.8201	17.432	17.6965	17.626	17.6908	17.7224	17.2491	-0.0665049	-0.0390519	-0.0774831	0.00835016	-0.209689	0.00180835	0.0350695	0.202626	0.201274	0.0691475	-0.130621	-0.334894	-0.0496218	-0.212647	-0.118127	0.304435
O00423	EMAL1	Echinoderm microtubule-associated protein-like 1	Complete	15.6406	16.2194	15.8734	16.1242	17.0277	15.8813	15.9157	15.4756	15.4456	15.9356	14.3945	14.6074	14.8725	15.816	15.5126	16.0003	16.2085	16.1541	16.3054	16.2674	16.1205	16.0826	16.0227	16.1837	15.9356	14.7834	15.6046	16.2709	15.4981	14.9026	-1.02134	-0.698335	-1.01643	-0.804041	-0.473009	-0.892433	-0.853821	-1.06301	-1.02552	-0.885943	-1.50181	-1.4904	-1.2483	-0.841671	-1.02443	-0.531878
O00429	DNM1L	Dynamin-1-like protein	Complete	19.7469	19.0981	18.6951	19.128	18.8744	19.2649	19.0926	19.2746	19.4892	18.389	19.246	19.8367	19.5298	19.5621	19.5311	20.3352	19.8527	19.554	19.326	19.3771	19.5701	19.7393	20.0083	20.0478	18.992	20.1012	20.4846	20.3	20.2146	20.1205	0.747146	0.532486	0.202538	0.406052	0.3334	0.472474	0.526508	0.658137	0.778993	0.168343	0.621844	0.771412	0.720541	0.687278	0.711954	1.14478
O00442	RTCA	RNA 3'-terminal phosphate cyclase	Complete	19.9149	19.3672	19.3189	18.6212	19.262	19.2776	19.2713	19.2742	19.2764	18.7746	18.8856	20.4522	20.0903	19.6309	20.329	17.9957	17.8986	17.639	17.8176	17.7984	17.6778	17.9168	17.6758	17.8255	17.9563	17.5839	17.4909	17.9756	18.0711	17.6844	0.819525	0.647561	0.47201	0.201877	0.502625	0.47761	0.604153	0.657967	0.684038	0.334067	0.464079	1.03762	0.957507	0.715386	1.05674	0.239908
O00443	P3C2A	Phosphatidylinositol 4-phosphate 3-kinase C2 domain-containing subunit alpha	Complete	14.5673	15.1019	14.9924	14.7373	15.7813	15.1206	14.6229	15.0033	15.7571	15.7051	14.8629	15.1242	15.0715	13.5871	15.1329	12.5449	13.0944	13.8104	14.4549	14.2189	14.7723	13.8939	13.3174	12.7575	13.93	14.5532	15.1926	12.5974	14.2426	15.0168	-1.48358	-1.17615	-1.39703	-1.36276	-1.01725	-1.19926	-1.41554	-1.27702	-0.886511	-0.985002	-1.29681	-1.26686	-1.16418	-1.75138	-1.18849	-1.86835
O00445	SYT5	Synaptotagmin-5	Complete	20.505	20.9494	20.7906	20.6096	20.9314	19.7434	20.5462	20.7989	20.8894	20.072	20.8856	20.6179	20.6972	20.281	20.3351	20.3385	20.5926	20.3868	20.634	20.4205	19.9164	20.0301	20.3589	20.7919	20.0352	21.0515	20.5428	20.4379	20.6772	20.5612	1.07364	1.32407	1.10779	1.00293	1.23158	0.665481	1.15812	1.34875	1.40386	0.891564	1.33954	1.1093	1.21408	0.980714	1.05936	1.14604
O00468	AGRIN	Agrin [Cleaved into: Agrin N-terminal 110 kDa subunit; Agrin C-terminal 110 kDa subunit; Agrin C-terminal 90 kDa fragment	Complete	22.7722	22.984	23.4074	23.4806	23.1565	23.9102	23.0233	22.1123	21.3043	23.1316	22.3533	21.7763	22.1994	23.271	22.2781	18.1667	18.667	18.7784	18.8074	18.6364	19.3763	18.7221	18.5173	18.6152	19.1335	18.5651	18.3931	18.2405	18.2817	18.0951	2.05008	2.194	2.23828	2.15953	2.20317	2.34634	2.23436	1.94379	1.58899	2.20637	1.982	1.61032	1.84912	2.20107	1.89894	0.306034
O00471	EXOC5	Exocyst complex component 5	Complete	20.6899	20.8007	20.4766	19.9506	20.7008	20.2607	20.4321	20.8669	20.9709	20.371	21.0038	21.2035	20.9513	20.3316	20.5683	19.9674	19.9823	19.9428	19.9115	19.9213	19.9436	19.6237	19.8527	19.9441	19.7507	19.7376	19.7689	19.8252	19.7801	19.489	1.1533	1.26049	0.972137	0.737457	1.13088	0.87418	1.10854	1.37952	1.44022	1.02008	1.39128	1.36256	1.32151	1.00137	1.16011	1.00251
O00478	BT3A3	Butyrophilin subfamily 3 member A3	Complete	19.2375	19.3129	19.5515	18.7925	19.482	19.0466	19.4788	19.3205	19.4569	19.4445	19.0477	19.1433	20.0149	19.1084	19.6086	17.5767	17.9579	18.0671	18.2155	18.2651	18.7741	18.3386	17.6405	18.0472	18.4499	17.2806	15.3708	17.8954	17.5841	17.5215	0.527787	0.624354	0.572518	0.270891	0.59871	0.38442	0.694347	0.678928	0.76457	0.621927	0.535037	0.471493	0.925618	0.502118	0.745436	0.0778362
O00483	NDUA4	Cytochrome c oxidase subunit NDUFA4	Complete	20.077	18.9491	19.5842	19.679	18.6554	20.1629	19.3364	18.4027	18.8122	19.7083	18.9093	20.7213	19.2564	19.7681	19.8978	20.5581	20.1032	20.4599	20.0211	20.1285	20.0473	21.3598	20.731	20.5163	20.0516	19.8769	20.478	20.9003	20.6714	21.0701	0.889314	0.46881	0.586618	0.628039	0.237765	0.834712	0.632465	0.263112	0.476873	0.735308	0.474436	1.15403	0.604985	0.771355	0.870397	1.23097
O00487	PSDE	26S proteasome non-ATPase regulatory subunit 14	Complete	17.0352	16.79	15.9764	17.3001	16.3622	16.8277	15.8819	16.2232	15.3055	16.4315	15.5826	17.624	16.6488	15.4736	14.9673	17.2519	17.3304	17.1509	16.0881	17.0322	16.8274	17.4666	17.2211	17.2288	17.0618	16.2847	16.8905	17.1745	17.0597	16.8866	-0.420684	-0.454381	-0.971931	-0.330331	-0.763602	-0.510664	-0.868482	-0.724322	-1.08806	-0.672841	-0.981764	-0.185631	-0.497373	-0.981412	-1.26003	-0.0477972
O00499	BIN1	Myc box-dependent-interacting protein 1	Complete	20.5276	19.7033	19.2992	20.3949	19.1343	19.8196	19.5662	18.9801	18.9922	19.7193	19.0489	19.1113	18.8467	20.04	19.9645	20.6154	20.0118	19.6329	19.4308	19.4982	19.5084	19.2201	20.4325	20.2376	19.6681	19.6679	19.8286	19.5993	19.8472	19.6846	1.0834	0.791273	0.463508	0.916437	0.446874	0.696245	0.732305	0.524709	0.557212	0.740035	0.535563	0.457638	0.431788	0.882326	0.899245	1.25315
O00505	IMA4	Importin subunit alpha-4	Complete	18.7736	19.1342	19.2847	18.7191	19.058	18.3028	18.639	19.1074	19.3525	19.1975	19.0577	18.5344	19.1981	18.5463	18.3645	17.2586	17.1435	17.2023	17.1921	17.4719	17.643	16.9788	17.4671	17.2449	17.3324	17.3267	17.4294	16.466	16.5032	16.8319	0.327999	0.547928	0.457265	0.241346	0.413548	0.0843991	0.329459	0.582402	0.717987	0.515793	0.539389	0.208129	0.580319	0.272716	0.207869	-0.0451723
O00506	STK25	Serine/threonine-protein kinase 25	Complete	15.4702	13.9146	15.5572	14.7381	14.5337	15.0547	13.934	14.1823	14.6734	13.981	14.292	14.3618	14.4609	14.1601	14.9394	11.8675	11.4824	12.3339	12.1855	12.3064	12.882	11.8742	11.7352	11.5185	12.7013	10.422	11.1316	10.9944	4.62137	4.53637	-1.09473	-1.68379	-1.15306	-1.36243	-1.562	-1.22585	-1.71486	-1.64894	-1.37015	-1.72592	-1.54672	-1.59663	-1.42229	-1.51751	-1.2721	-2.13036
O00507	USP9Y	Probable ubiquitin carboxyl-terminal hydrolase FAF-Y	Complete	18.7185	18.5319	18.4833	18.1706	18.8019	18.0404	19.1413	19.2117	19.5289	18.2118	19.1049	19.4847	19.092	18.7629	19.2447	18.4435	18.6122	18.4092	18.5363	18.369	18.5061	18.448	18.2348	18.4229	18.3493	18.4989	18.2488	18.5444	18.396	18.4122	0.304273	0.290404	0.111057	0.020359	0.301739	-0.0214612	0.547678	0.629661	0.796718	0.0922116	0.560058	0.619154	0.535494	0.361085	0.588215	0.413098
O00519	FAAH1	Fatty-acid amide hydrolase 1	Complete	17.171	16.2039	16.2873	16.2962	16.0879	16.4632	16.6255	15.4337	16.0736	16.9287	15.6722	16.5252	16.066	16.9703	15.8164	16.9937	17.2884	17.6765	16.9583	16.6214	16.5493	17.4969	17.3833	17.669	17.9519	17.6615	17.2125	17.4525	16.9251	17.3458	-0.362212	-0.70497	-0.83762	-0.734743	-0.883366	-0.657704	-0.545418	-1.08199	-0.745299	-0.459188	-0.942545	-0.660922	-0.743751	-0.370558	-0.893141	-0.147651
O00533	NCHL1	Neural cell adhesion molecule L1-like protein	Complete	18.377	18.3157	18.8768	18.5506	18.3066	18.6342	18.0944	17.5326	17.8073	18.1649	17.9422	18.0206	17.6527	18.3979	18.0617	20.2305	20.1449	20.011	19.9557	20.1485	19.8321	19.8702	19.9109	20.0465	19.8727	20.4586	20.4421	20.3803	20.4477	20.2789	0.157161	0.197993	0.281016	0.173474	0.0854497	0.218075	0.0928101	-0.131075	0.0284187	0.0720609	0.0511286	-0.0141138	-0.0729842	0.212141	0.0770251	1.10428
O00534	VMA5A	von Willebrand factor A domain-containing protein 5A	Complete	17.3608	17.1078	17.0503	17.6467	17.0375	19.1419	16.6028	16.6317	16.4925	18.2789	16.3349	17.0347	16.284	16.5462	16.1103	17.2945	17.4109	17.7552	17.757	17.6914	18.52	17.5018	17.5152	17.3269	18.254	17.1155	17.2738	17.0708	16.6091	17.1197	-0.28046	-0.318506	-0.508018	-0.190672	-0.468733	0.422841	-0.555286	-0.539231	-0.55836	0.121048	-0.652457	-0.440532	-0.651605	-0.543647	-0.766168	-0.0312972
O00555	CAC1A	Voltage-dependent P/Q-type calcium channel subunit alpha-1A	Complete	18.3101	17.9622	19.6555	19.4603	18.5817	18.3883	18.3743	18.5248	17.7524	17.5719	18.6606	17.9736	17.8193	18.2077	17.3792	15.9797	16.1328	15.9731	16.1247	16.249	15.4872	16.0483	15.5427	15.8242	15.7614	17.0079	16.8847	16.4138	16.2432	16.9813	0.128376	0.0468496	0.617445	0.539948	0.205589	0.11889	0.214429	0.318434	0.00393251	-0.182769	0.36557	-0.0344358	-0.00253752	0.134507	-0.217859	-0.539854
O00560	SDCB1	Syntenin-1	Complete	19.0387	19.6632	20.5311	20.4346	19.8518	20.4848	19.3938	18.1486	18.0485	19.3113	18.2456	18.6308	18.3739	19.4098	18.4679	18.4248	18.1555	18.3327	18.0124	17.9736	18.2635	18.3622	18.3298	18.575	18.1043	18.4289	18.7444	18.3473	18.4548	18.3804	0.442147	0.774134	0.995692	0.932415	0.760165	0.964563	0.657415	0.148007	0.136032	0.564669	0.183931	0.249813	0.231887	0.625124	0.252564	0.40588
O00562	PITM1	Membrane-associated phosphatidylinositol transfer protein 1	Complete	18.4669	18.0421	17.8616	16.853	17.6742	18.1811	18.4157	18.7439	18.5004	17.8454	18.5333	19.6408	18.7526	18.1689	18.8628	16.5997	16.6261	16.3076	16.6473	16.4321	16.3025	16.7087	16.4286	16.4153	16.4178	16.4958	16.0895	16.288	16.6271	16.2404	0.195899	0.0809979	-0.157534	-0.510433	-0.190707	0.0352731	0.232404	0.417683	0.337701	-0.0652667	0.309847	0.686658	0.392006	0.118658	0.423201	-0.300047
O00567	NOP56	Nucleolar protein 56	Complete	15.5283	16.6989	16.9055	15.9628	16.9798	16.424	16.3128	16.6628	16.4577	16.5664	16.6612	16.8847	16.4427	16.4613	16.6594	15.7187	16.0654	16.0049	16.1617	15.9857	16.1485	16.1011	16.0404	15.5793	15.7576	15.4665	15.6446	15.8149	15.5446	15.8697	-1.06971	-0.4933	-0.57056	-0.869064	-0.493928	-0.673492	-0.681257	-0.525133	-0.57389	-0.614884	-0.50963	-0.5054	-0.584499	-0.578269	-0.528876	-0.640778
O00571	DDX3X	ATP-dependent RNA helicase DDX3X	Complete	19.8229	20.1435	19.8251	19.6696	19.6742	20.7634	19.3714	19.3621	18.7329	20.0276	19.4023	20.7234	20.2633	19.9635	20.0653	17.949	18.3593	18.7121	18.1833	18.2414	19.0087	18.484	18.2011	17.9796	18.7108	16.0832	17.9664	17.6987	18.0029	18.4519	0.779889	0.979499	0.690716	0.624253	0.682605	1.07693	0.647643	0.697777	0.441492	0.872507	0.690233	1.15493	1.03063	0.851119	0.942784	0.221836
O00584	RNT2	Ribonuclease T2	Complete	17.3502	17.9361	18.0305	18.7024	17.7746	18.6818	17.3604	17.2282	16.5205	18.1978	16.4257	16.549	16.4998	16.5536	17.0185	14.9444	15.3201	15.6896	15.2108	15.047	15.3415	14.24	14.583	14.3553	14.6849	13.3348	13.5036	13.9361	12.3447	11.0204	-0.285042	0.0356746	-0.0845669	0.234614	-0.146842	0.237246	-0.226107	-0.269006	-0.545855	0.0861689	-0.612717	-0.650594	-0.560373	-0.540602	-0.373745	-0.94029
O00592	PODXL	Podocalyxin	Complete	17.6276	19.8203	17.6568	19.1604	20.3198	19.0483	18.9731	16.6908	18.5344	19.0536	17.4671	17.0156	17.7501	18.796	16.5403	18.1547	18.246	18.3975	18.5272	17.9712	18.6018	17.8482	18.439	17.9576	18.6278	17.1086	16.6191	17.1068	17.981	20.674	-0.165553	0.841282	-0.246016	0.419133	0.964517	0.385105	0.474621	-0.512457	0.352881	0.453925	-0.156871	-0.448784	-0.031818	0.374607	-0.580352	0.301399
O00743	PPP6	Serine/threonine-protein phosphatase 6 catalytic subunit	Complete	16.1924	16.2915	16.3705	16.1591	16.7382	16.332	16.1284	16.5428	16.4688	16.1428	15.8658	16.4934	16.3387	15.8066	16.668	16.021	16.1397	15.9258	15.8339	15.6887	15.9954	16.0068	15.8073	15.988	15.9147	16.0449	15.5246	16.1643	15.8657	15.9348	-0.78367	-0.66751	-0.801693	-0.789983	-0.599394	-0.710603	-0.761382	-0.579507	-0.568895	-0.7969	-0.857777	-0.674672	-0.628472	-0.845495	-0.52518	-0.523865
O00764	PDXK	Pyridoxal kinase	Complete	22.1051	22.3469	21.607	22.0569	22.0979	21.7413	22.1141	22.1397	22.3612	22.3069	22.1232	22.4916	22.7517	22.1689	22.5627	21.4388	21.1772	21.1981	21.4472	21.3847	21.5569	21.5887	21.518	21.4137	21.4202	21.5247	21.2444	21.2467	21.2303	21.6481	1.7628	1.92158	1.46049	1.58599	1.74096	1.4714	1.83935	1.95621	2.06066	1.85198	1.88128	1.91969	2.08261	1.75123	2.02193	1.5716
O14490	DLGP1	Disks large-associated protein 1	Complete	22.1843	21.9596	22.5952	20.5304	22.1046	22.0688	21.7416	21.3815	21.5523	21.3431	22.5648	22.1549	22.0871	22.8981	22.6068	18.163	17.962	17.4946	18.4369	17.6629	17.4799	17.7654	17.5527	17.3891	17.1429	17.6904	16.9745	17.6975	18.0149	16.9553	1.7969	1.756	1.88739	0.971026	1.74387	1.60353	1.67748	1.6127	1.69966	1.43779	2.07457	1.77407	1.80164	2.04888	2.04095	0.304609
O14514	AGRB1	Adhesion G protein-coupled receptor B1	Complete	18.2612	17.8948	17.6061	17.0535	17.0066	16.6412	17.0654	17.5934	17.8214	16.6391	18.1227	17.9381	17.4749	17.9474	18.3817	17.2778	17.1551	16.3609	16.634	17.2997	16.6761	17.4955	15.9318	16.236	15.91	16.4976	16.8771	16.8134	16.1186	15.5442	0.107313	0.0180028	-0.267924	-0.429646	-0.482201	-0.585889	-0.354272	-0.103549	0.0347199	-0.583642	0.130129	-0.0497859	-0.148124	0.0282567	0.215295	-0.037782
O14522	PTPRT	Receptor-type tyrosine-protein phosphatase T	Complete	19.571	19.0869	19.0557	18.3591	18.8957	18.9413	18.9569	19.1859	19.2443	18.5498	19.3249	19.3781	19.4603	19.4086	19.334	16.7659	16.8831	16.8341	16.8357	16.8014	16.4409	16.9091	16.4996	16.6953	16.6171	16.9974	16.5924	16.6371	17.3239	16.8446	0.671409	0.527734	0.358316	0.0962914	0.342668	0.341961	0.467577	0.617929	0.66968	0.237453	0.656355	0.573061	0.691182	0.624628	0.626785	-0.235737
O14523	C2C2L	Phospholipid transfer protein C2CD2L	Complete	18.3839	17.7066	18.5114	18.1411	18.1192	18.3614	18.1127	17.9115	17.8416	17.3109	17.6423	20.0417	18.5523	18.1954	18.9742	18.5385	18.3584	18.1562	18.3259	18.3593	17.8936	18.4073	18.4055	18.4778	17.914	18.8482	18.7915	18.5759	18.3496	18.6845	0.160128	-0.0624551	0.123185	0.00847194	0.00359933	0.108004	0.100773	0.0405806	0.0437152	-0.294954	-0.0801797	0.860068	0.307315	0.129465	0.471341	0.449859
O14525	ASTN1	Astrotactin-1	Complete	16.3785	16.5131	16.8135	14.9665	15.9927	16.9124	16.1847	16.5205	16.0336	15.1486	15.9229	17.2586	15.6618	16.4456	16.1402	16.5579	16.3665	16.5823	15.9967	16.205	16.2618	15.604	16.468	16.1802	16.2132	15.956	15.6379	16.1392	16.0755	14.8906	-0.703512	-0.572764	-0.610311	-1.27041	-0.924956	-0.476491	-0.736937	-0.589605	-0.763115	-1.22414	-0.832791	-0.343706	-0.914629	-0.584705	-0.753218	-0.316193
O14531	DPYL4	Dihydropyrimidinase-related protein 4	Complete	21.8657	21.0144	21.084	20.7442	20.2227	21.2037	20.8665	20.5583	21.2159	20.6227	21.5905	22.3187	22.0184	21.7746	22.1434	21.0724	20.6077	20.4706	20.7458	20.5216	20.5589	20.7589	20.4807	21.1388	20.4986	21.2679	21.2337	21.0267	21.2304	21.114	1.6597	1.35186	1.23456	1.05716	0.922131	1.25456	1.29725	1.23972	1.54954	1.12823	1.64808	1.8449	1.7726	1.5903	1.84071	1.42992
O14548	COX7R	Cytochrome c oxidase subunit 7A-related protein, mitochondrial	Complete	17.5572	18.3134	16.7042	17.9417	17.9943	18.9681	18.7562	18.1727	18.1258	18.3641	17.9755	17.7857	18.5731	17.0546	17.6005	18.1622	17.8269	17.8513	17.6781	17.7312	17.9481	18.8815	18.1378	18.2098	17.7798	18.3125	18.7905	18.6115	18.5966	18.9365	-0.195895	0.196991	-0.657536	-0.0718272	-0.0509391	0.352735	0.380374	0.158913	0.170545	0.157624	0.0656895	-0.115702	0.316125	-0.336147	-0.122266	0.304307
O14558	HSPB6	Heat shock protein beta-6	Complete	14.2303	16.103	17.4221	18.3508	18.2465	16.7082	15.5872	15.4804	15.6431	16.0926	15.301	15.5853	15.021	16.6761	13.801	14.9623	15.4295	15.8157	16.4596	16.6337	16.8224	16.0807	16.0391	15.5172	16.6427	16.0578	14.953	14.9017	14.7227	15.0133	-1.6287	-0.748122	-0.34741	0.092953	0.0592247	-0.558869	-0.996549	-1.06086	-0.937405	-0.818491	-1.10504	-1.06743	-1.18554	-0.490598	-1.76398	-0.933348
O14559	RHG33	Rho GTPase-activating protein 33	Complete	18.2295	17.4284	17.8483	15.9688	16.8592	17.7572	17.2849	17.5036	16.9951	16.7791	17.1795	17.3365	17.1767	17.3104	17.6404	10.3219	12.3906	11.0581	12.8059	12.167	13.4205	11.2056	12.2244	11.2404	14.5338	11.1695	16.2618	11.7772	14.1239	9.84831	0.0936326	-0.181419	-0.163271	-0.866619	-0.546583	-0.1357	-0.258912	-0.144245	-0.334059	-0.523497	-0.282727	-0.309975	-0.274209	-0.231746	-0.105007	-2.72815
O14561	ACPM	Acyl carrier protein, mitochondrial	Complete	17.271	16.9818	12.8961	15.2258	16.0196	14.4854	16.6062	17.0565	16.6055	16.5722	16.5341	13.484	16.3237	14.6622	14.7991	16.6807	16.6938	16.6267	16.4454	16.3308	15.6811	16.8527	16.8006	16.2331	15.803	15.4903	16.0381	16.476	16.0164	16.0304	-0.319159	-0.372349	-2.30264	-1.16597	-0.913188	-1.45551	-0.553787	-0.3468	-0.507895	-0.612401	-0.565265	-1.97629	-0.634796	-1.31257	-1.33274	-0.268704
O14562	UBFD1	Ubiquitin domain-containing protein UBFD1	Complete	18.6491	18.3894	20.5561	18.1233	19.3432	21.0308	17.9962	18.5954	18.8664	20.8089	19.0554	18.5974	18.1638	18.4306	17.7961	17.5013	16.6918	17.1463	16.7193	16.9327	16.4592	16.9613	16.4743	16.8048	16.9622	17.4025	17.0924	17.1821	17.4691	17.7369	0.274357	0.2295	1.00647	0.0013364	0.538076	1.18483	0.0501605	0.350404	0.501067	1.20827	0.538406	0.235378	0.143079	0.225463	-0.0377493	0.0486992
O14576	DC1I1	Cytoplasmic dynein 1 intermediate chain 1	Complete	18.0109	17.5228	17.0819	16.9993	16.9871	16.7507	17.3918	17.9138	17.9334	16.3994	18.0845	18.697	17.9348	17.101	17.7573	19.1444	18.5919	18.2452	18.378	18.2839	18.1238	18.5121	18.6931	18.7832	17.9885	18.9416	19.3114	18.9696	18.9271	19.1661	-0.000489273	-0.141032	-0.494354	-0.451471	-0.490737	-0.541725	-0.212461	0.0416387	0.0846922	-0.686668	0.113405	0.278451	0.0462749	-0.317203	-0.0544817	0.684215
O14578	CTRO	Citron Rho-interacting kinase	Complete	20.8114	20.373	20.6139	18.7431	20.3711	19.8313	19.8964	20.1797	20.4095	19.5991	21.0446	20.5873	20.5567	20.6864	20.9191	17.7216	17.3238	17.3394	17.5355	17.1416	16.485	16.9607	16.7849	16.9898	16.147	17.1015	16.6674	17.1706	17.2568	16.9464	1.20562	1.0776	1.03145	0.251002	0.986907	0.700964	0.87579	1.06818	1.18967	0.688369	1.40912	1.09606	1.15469	1.14619	1.31171	0.133881
O14579	COPE	Coatomer subunit epsilon	Complete	16.4325	17.2975	16.8244	15.9157	16.9352	15.4021	16.1329	16.9016	16.856	17.1102	16.7047	15.9624	16.5515	15.6348	15.6928	15.5513	15.4196	15.5605	15.3515	15.3948	15.5058	16.2142	16.1385	15.6134	15.5848	14.9985	15.8651	14.6287	15.1316	15.8565	-0.680283	-0.237387	-0.605615	-0.888036	-0.513396	-1.08571	-0.759429	-0.416947	-0.396135	-0.381211	-0.490577	-0.904346	-0.5385	-0.915633	-0.946568	-0.705529
O14594	NCAN	Neurocan core protein	Complete	20.8286	21.2234	21.9974	21.4825	21.5181	21.4266	21.3726	20.2406	20.5732	21.5322	21.2915	21.8857	20.5585	21.7464	21.5749	23.2471	23.306	23.1212	23.0471	23.2926	22.036	23.0807	23.2612	23.4754	22.8108	23.4139	23.2475	23.5268	23.5222	22.9726	1.21305	1.44123	1.62914	1.35458	1.48776	1.34447	1.51719	1.09578	1.26275	1.51907	1.51723	1.65764	1.15545	1.57881	1.59506	2.27103
O14617	AP3D1	AP-3 complex subunit delta-1	Complete	19.6685	19.7647	19.7734	18.9511	19.7755	19.1856	19.7016	20.269	20.4979	19.6538	20.4178	20.4035	20.3997	19.9551	19.7829	19.6243	19.5428	19.4113	19.4312	19.2943	19.2449	19.7088	19.3727	19.7045	19.221	19.8499	20.0269	19.8112	19.8852	20.0363	0.713396	0.817527	0.668348	0.334792	0.726853	0.440473	0.79114	1.10867	1.22915	0.711861	1.13477	1.01655	1.08829	0.847683	0.820745	0.869829
O14639	ABLM1	Actin-binding LIM protein 1	Complete	18.8245	19.2375	19.1514	18.7812	19.2047	19.6832	19.0815	19.222	19.5698	19.6625	19.3439	19.4351	18.9728	19.3347	19.4455	19.0078	18.5828	18.9149	18.4782	18.6109	20.0426	18.3793	18.9247	18.573	19.0082	18.7087	18.4599	18.4465	18.3394	18.3622	0.34992	0.592092	0.399673	0.266351	0.47761	0.6412	0.521708	0.634319	0.81497	0.715616	0.664671	0.597709	0.485097	0.594497	0.67498	0.631371
O14656	TOR1A	Torsin-1A	Complete	19.544	18.9857	19.5756	18.8106	19.082	18.0092	19.2939	18.9173	19.6719	18.2919	19.7858	18.8172	19.5207	19.0064	18.5403	17.2485	17.9108	18.1256	17.798	17.8783	17.1571	17.4087	17.221	17.4388	17.3181	17.5716	18.0331	17.8666	18.1525	17.8661	0.659787	0.48445	0.582924	0.278212	0.424045	-0.0340429	0.61397	0.496255	0.860526	0.126625	0.858101	0.330424	0.716727	0.460468	0.283848	-0.049106
O14672	ADA10	Disintegrin and metalloproteinase domain-containing protein 10	Complete	18.3097	17.8246	18.0015	17.8731	18.0139	18.1308	17.6911	16.9257	16.9082	17.8289	16.9911	15.4849	17.1056	17.4598	17.9608	18.6694	18.6973	18.7086	18.7574	18.5405	18.9022	19.1509	18.8149	18.9899	19.3718	18.5044	18.7183	18.4461	18.5477	19.1741	0.128202	-0.0119842	-0.0971219	-0.0994637	-0.0423664	0.0150031	-0.0824303	-0.406062	-0.372812	-0.0723631	-0.365191	-1.11085	-0.304256	-0.170735	0.0334423	0.50047
O14733	MP2K7	Dual specificity mitogen-activated protein kinase kinase 7	Complete	18.4515	18.2509	18.6112	17.9846	18.1522	18.2158	18.1051	17.6621	17.6261	17.5327	17.589	18.6491	18.2411	18.1736	18.6407	15.7366	15.5683	15.4575	15.4283	15.5376	15.6397	15.593	15.3652	15.5456	15.5626	14.6717	14.5426	15.3604	14.9772	14.9321	0.189249	0.170256	0.166281	-0.0545407	0.0180179	0.0492745	0.0974643	-0.0723961	-0.052461	-0.199628	-0.10349	0.257723	0.175754	0.120571	0.327218	-0.633851
O14734	ACOT8	Acyl-coenzyme A thioesterase 8	Complete	22.3867	22.6448	22.9895	23.9977	23.0977	20.8311	22.278	21.4795	21.4217	22.7457	21.8972	20.6001	20.8747	22.9342	21.1775	18.4136	17.6016	17.2787	17.5193	16.9616	18.3712	17.69	17.5253	17.2309	17.4008	17.8025	18.6957	18.7592	18.4888	18.6732	1.88405	2.04897	2.05773	2.36782	2.17752	1.10426	1.91055	1.6571	1.64139	2.04054	1.78233	1.10161	1.28912	2.06359	1.42338	0.401532
O14735	CDIPT	CDP-diacylglycerol--inositol 3-phosphatidyltransferase	Complete	20.128	19.8364	20.2649	20.0512	20.3822	20.1691	20.4327	19.5375	19.6262	19.8143	19.9097	20.1592	19.7786	20.6377	19.9081	20.2466	20.3239	20.3812	20.3042	20.3503	20.3244	20.6897	20.3696	20.3968	20.442	20.6425	20.2294	20.4257	20.3587	20.3474	0.911307	0.848166	0.880691	0.777979	0.991772	0.837227	1.10877	0.777266	0.840135	0.780862	0.91237	0.910889	0.825727	1.1263	0.87486	1.11052
O14744	ANM5	Protein arginine N-methyltransferase 5	Complete	18.883	18.4673	18.5833	19.1213	18.9069	19.141	18.7063	18.5843	18.3121	18.8295	18.3113	18.1278	18.5192	18.5076	18.8953	19.4854	19.6682	19.7881	19.8671	19.9983	19.9861	19.8283	19.7577	19.9057	20.0214	19.7441	19.7485	19.6923	19.6824	19.7084	0.375092	0.26279	0.15424	0.403376	0.347583	0.422487	0.358696	0.345372	0.253696	0.357658	0.212676	0.0322678	0.293337	0.256889	0.437228	0.816075
O14745	NHRF1	Na(+)/H(+) exchange regulatory cofactor NHE-RF1	Complete	18.0127	17.527	17.6779	18.2151	17.8853	18.1642	17.5257	17.4388	16.9625	17.8988	17.4173	17.4045	16.5466	17.6568	17.4166	19.4369	19.3745	19.5705	19.0382	19.4386	20.2144	18.6749	19.6692	18.8184	19.5937	18.6064	18.6051	18.283	18.695	18.6963	0.00026398	-0.139257	-0.236879	0.0383012	-0.0985038	0.0284876	-0.154291	-0.173579	-0.348596	-0.0423087	-0.178639	-0.280592	-0.540573	-0.0903312	-0.20171	0.797347
O14773	TPP1	Tripeptidyl-peptidase 1	Complete	21.3012	21.3063	21.5037	21.7648	20.8236	22.5959	20.9346	20.7985	20.0064	21.8355	19.8591	19.752	20.221	20.8897	20.4617	19.9724	20.3702	20.3482	19.9749	19.9682	20.2975	19.5732	20.4725	20.1145	20.3987	19.5661	19.2613	19.584	19.2892	19.1801	1.41658	1.47666	1.41585	1.4683	1.18453	1.81615	1.32687	1.34853	1.00978	1.64941	0.890226	0.73475	1.01276	1.22916	1.11407	1.00445
O14775	GNB5	Guanine nucleotide-binding protein subunit beta-5	Complete	19.2596	19.1412	19.3611	18.5554	18.6677	18.3415	18.8706	19.5586	19.1759	18.845	20.0654	20.1281	20.5445	18.9906	19.5825	19.1719	19.0155	19.0826	18.9924	18.9041	18.8169	19.2563	18.8463	19.2117	18.8155	19.4608	19.4388	19.343	19.6105	19.6791	0.537303	0.550951	0.490263	0.175383	0.243132	0.0999999	0.430087	0.786791	0.63919	0.364304	0.980504	0.897446	1.14952	0.454043	0.734175	0.694834
O14776	TCRG1	Transcription elongation regulator 1	Complete	17.5593	18.8379	19.0644	17.7023	19.1881	17.2866	18.3929	19.1736	18.7459	19.0224	19.1746	18.7105	18.6291	18.421	18.3091	16.8562	17.0088	16.7773	16.9941	16.8718	17.2768	16.8209	16.8312	16.197	16.7651	16.5888	16.5993	16.2894	16.7119	15.6936	-0.194985	0.421257	0.362063	-0.168283	0.47038	-0.325539	0.222532	0.612373	0.447266	0.440526	0.590561	0.284271	0.339771	0.221561	0.183947	-0.200844
O14782	KIF3C	Kinesin-like protein KIF3C	Complete	15.9626	15.3346	17.7223	16.0727	15.8145	15.959	16.1226	15.8046	15.7041	15.5252	16.0036	17.3853	15.6019	15.9209	16.3755	12.9599	13.2859	12.8696	12.6981	12.599	12.2741	12.9646	12.826	12.8344	11.9053	12.724	10.7267	12.7746	13.325	13.0323	-0.882666	-1.07666	-0.21773	-0.824776	-1.00275	-0.861092	-0.763921	-0.913946	-0.910194	-1.06232	-0.797469	-0.288874	-0.939948	-0.798836	-0.651552	-1.70782
O14787	TNPO2	Transportin-2	Complete	19.4756	19.0786	18.6689	17.6643	18.5528	18.2754	19.3417	19.3619	19.5552	18.0976	19.2009	19.6789	19.6078	18.5828	19.4093	17.8002	17.9341	17.423	17.7757	17.8179	18.0924	17.323	17.9611	17.8219	17.433	17.899	16.8627	16.9591	17.3973	16.5286	0.630336	0.524152	0.191238	-0.1836	0.19296	0.0733135	0.634764	0.697696	0.808439	0.0431152	0.602093	0.703134	0.75352	0.287595	0.659343	0.164278
O14795	UN13B	Protein unc-13 homolog B	Complete	17.7219	17.4524	17.7482	15.3809	17.3955	17.0037	17.7844	18.1171	18.2136	16.9387	18.0826	18.1616	18.0498	17.3523	18.3692	14.7564	14.0022	13.9968	15.0238	15.0804	14.8471	14.1233	14.3578	14.7166	14.8248	14.6093	14.9533	13.3568	12.6288	14.8708	-0.124945	-0.171134	-0.206544	-1.10344	-0.312387	-0.439649	-0.0418552	0.133733	0.20974	-0.454909	0.112568	0.0468677	0.0948979	-0.214627	0.209925	-1.01297
O14807	RASM	Ras-related protein M-Ras	Complete	17.8978	17.5899	18.2739	18.0111	17.7955	18.0828	17.4398	17.2498	17.3674	18.1165	17.5755	17.8166	17.3097	17.2626	17.0548	19.4518	19.6337	19.8646	19.7128	20.0799	19.7424	19.5559	19.7821	19.8238	19.903	19.9252	19.8073	19.881	19.5214	19.62	-0.0491936	-0.11236	0.0205979	-0.0438689	-0.137715	-0.00436546	-0.191624	-0.259192	-0.167895	0.0512322	-0.109415	-0.102335	-0.217977	-0.251246	-0.358034	0.803093
O14810	CPLX1	Complexin-1	Complete	15.8209	16.8531	17.2446	15.4991	15.2353	16.1628	16.2144	17.9839	16.4919	17.4295	15.2756	13.8838	16.7858	14.8589	15.2686	17.2853	17.1948	16.9576	16.8909	17.2811	16.8958	17.5779	17.2893	16.9001	17.0633	17.0992	17.2086	17.429	17.3583	17.1909	-0.94368	-0.42739	-0.424088	-1.05586	-1.25565	-0.778858	-0.72404	0.07336	-0.558605	-0.243974	-1.11614	-1.80338	-0.439467	-1.23231	-1.12986	-0.0348689
O14818	PSA7	Proteasome subunit alpha type-7	Complete	19.3018	19.2855	19.8641	19.9326	19.6581	19.5169	18.8324	18.7657	18.5919	19.3201	18.9439	19.846	18.7989	19.3617	19.3607	20.1031	20.2072	20.2807	20.3727	20.4024	20.509	20.2149	20.1523	20.3571	20.4483	20.4371	20.4353	20.2163	20.2975	20.2547	0.555485	0.612635	0.707534	0.730214	0.675584	0.574121	0.413466	0.427562	0.378555	0.568454	0.489607	0.775413	0.411581	0.605492	0.638316	1.05498
O14827	RGRF2	Ras-specific guanine nucleotide-releasing factor 2	Complete	21.0557	20.2294	20.0396	19.0001	19.5177	20.2303	20.0335	20.3717	20.5989	19.0344	20.506	21.0097	20.8339	20.6934	21.1155	17.6112	17.3995	17.3519	17.6209	17.1492	16.8997	17.2162	17.0278	17.4768	16.8	17.5563	16.8908	17.2806	17.7684	17.2501	1.31081	1.0162	0.783376	0.354543	0.614263	0.86192	0.935331	1.15517	1.27422	0.445674	1.17336	1.27874	1.27185	1.14904	1.39659	0.0911936
O14841	OPLA	5-oxoprolinase	Complete	20.967	21.3673	21.9657	22.1433	21.8613	21.7257	22.0311	22.2535	21.7325	22.8601	21.7176	21.244	21.0253	21.1614	21.2403	21.3791	21.441	21.7486	21.7993	21.8539	22.7197	21.4687	21.3871	21.4139	22.2691	20.878	21.0554	21.0914	21.2926	21.1325	1.27264	1.50273	1.61545	1.62077	1.63762	1.46514	1.80328	2.00775	1.78012	2.08971	1.70373	1.38008	1.35278	1.34002	1.45052	1.54852
O14874	BCKD	[3-methyl-2-oxobutanoate dehydrogenase [lipoamide]] kinase, mitochondrial	Complete	18.5688	19.4228	18.8545	19.3774	19.4479	18.3044	18.8649	18.7924	19.0808	18.8221	18.8094	17.8965	18.3907	18.9161	18.1416	17.3043	17.3119	16.8388	17.1162	16.9036	17.0929	17.3199	17.0746	17.0078	16.7116	16.8905	17.3594	17.2634	17.1936	17.3041	0.239793	0.671344	0.271406	0.506552	0.583822	0.0850203	0.427607	0.439666	0.59674	0.354462	0.430725	-0.0677779	0.238997	0.423631	0.111548	-0.0275025
O14880	MGST3	Microsomal glutathione S-transferase 3	Complete	19.0938	19.095	19.1861	19.2753	18.924	19.479	19.1092	18.4801	18.0142	19.0616	18.8241	19.6555	18.886	19.7015	19.0928	20.5412	20.6203	20.5693	20.3502	20.4476	20.4503	20.7199	20.6384	20.7079	20.5848	20.9421	21.0476	21.0562	20.8252	20.839	0.465901	0.531162	0.414661	0.465403	0.355053	0.558829	0.53374	0.29817	0.120759	0.45738	0.437149	0.693033	0.448403	0.744175	0.522585	1.22443
O14907	TX1B3	Tax1-binding protein 3	Complete	18.1451	17.6794	18.2257	19.3748	18.4854	18.3445	17.0643	16.445	16.5279	18.3813	16.797	16.5605	16.4103	17.9895	17.0237	16.3815	16.5719	16.7616	17.0156	16.8748	18.2678	16.9622	16.6248	16.4153	17.809	16.311	16.5017	15.6436	16.0074	16.7808	0.0572926	-0.0740673	-0.000228749	0.50549	0.163527	0.101191	-0.354753	-0.623839	-0.542546	0.165056	-0.450186	-0.645635	-0.598218	0.0454204	-0.371479	-0.384419
O14908	GIPC1	PDZ domain-containing protein GIPC1	Complete	20.3087	20.0155	19.9006	20.247	19.9756	19.6924	19.6162	19.4604	19.2417	19.5998	19.5278	19.1972	19.7178	20.1724	20.1425	18.0487	17.7118	17.5286	17.8396	17.559	17.7181	17.8726	17.9228	17.9756	17.9623	18.065	17.6276	17.4058	18.1833	17.6805	0.989132	0.924772	0.723312	0.856867	0.814221	0.644924	0.754035	0.742311	0.668539	0.688656	0.745191	0.494781	0.800015	0.936376	0.976127	0.260398
O14910	LIN7A	Protein lin-7 homolog A	Complete	20.1567	19.6397	19.2768	18.5552	18.9185	19.7537	19.4309	19.4232	19.6065	19.2159	19.8335	20.6642	20.4135	20.1076	20.8585	18.4223	18.3506	18.1586	18.0924	18.1956	18.2613	17.974	18.3999	18.0909	18.0914	18.2403	18.113	18.2683	18.0154	17.4539	0.923648	0.764076	0.45384	0.17532	0.352659	0.66966	0.673501	0.725441	0.831342	0.523697	0.879001	1.12932	1.09416	0.909933	1.28554	0.404921
O14920	IKKB	Inhibitor of nuclear factor kappa-B kinase subunit beta	Complete	17.797	17.573	17.9406	16.28	17.5679	17.6184	17.5893	17.5254	17.6427	17.237	17.0877	17.4552	18.0364	17.3869	17.8674	14.3525	14.5798	13.7378	14.7049	15.0947	15.3796	14.9269	13.2452	12.6707	14.1067	15.04	14.2317	13.7386	13.5683	14.4357	-0.0926077	-0.119572	-0.12342	-0.741262	-0.237097	-0.191679	-0.126666	-0.134333	-0.0450495	-0.326719	-0.322906	-0.258669	0.0892307	-0.200524	-0.00691533	-1.16919
O14924	RGS12	Regulator of G-protein signaling 12	Complete	16.9431	16.8714	16.9625	15.3101	16.4209	16.7303	16.774	17.353	17.3797	16.2827	16.8224	17.5929	17.166	16.5359	17.3391	15.484	15.4842	15.6027	15.8056	15.6562	15.6108	15.366	15.6975	15.5944	15.6175	15.4218	14.4681	14.8862	15.5108	13.3102	-0.460391	-0.419572	-0.545971	-1.13198	-0.73797	-0.549934	-0.480885	-0.212463	-0.162409	-0.736786	-0.439071	-0.199105	-0.278724	-0.547848	-0.235212	-0.731573
O14936	CSKP	Peripheral plasma membrane protein CASK	Complete	19.4129	19.4975	19.2566	19.0876	19.2765	19.7955	19.8268	20.0661	20.3526	19.9183	19.8542	20.1159	19.7621	19.568	19.6746	19.5241	19.5872	19.7064	19.8265	19.8674	20.395	19.7467	19.6935	19.6264	20.1373	19.7839	19.6723	19.6473	19.7125	19.6331	0.60331	0.703267	0.445087	0.389798	0.508964	0.686508	0.845515	1.01674	1.16431	0.825518	0.888057	0.892141	0.818746	0.68969	0.773949	0.831054
O14939	PLD2	Phospholipase D2	Complete	14.2035	14.4724	14.8997	14.1096	15.6134	15.8458	15.6781	15.9397	15.4272	15.9242	14.8155	16.474	15.345	14.494	14.9987	14.5965	14.8407	15.9839	15.9767	15.935	17.0454	15.6538	15.7922	15.1321	16.5136	14.4498	14.5135	14.5635	14.8457	14.3966	-1.64025	-1.44532	-1.43708	-1.61562	-1.09057	-0.906751	-0.957059	-0.852765	-1.03374	-0.890877	-1.31752	-0.683063	-1.04855	-1.38123	-1.24648	-1.07484
O14949	QCR8	Cytochrome b-c1 complex subunit 8	Complete	18.1984	18.2598	17.8866	18.1426	17.635	17.7016	17.6176	17.4602	16.9855	17.9261	17.4869	17.5132	17.5668	18.4134	17.7624	19.1686	19.0995	18.9754	18.9449	18.9185	18.5009	19.2601	19.2709	19.3369	19.0676	19.1322	19.3559	19.457	19.0192	19.0128	0.0802427	0.174073	-0.146728	0.00909821	-0.207802	-0.158149	-0.114348	-0.163911	-0.338308	-0.0305915	-0.148204	-0.233547	-0.109274	0.218463	-0.0523018	0.693564
O14950	ML12B	Myosin regulatory light chain 12B	Complete	18.8575	19.1995	19.2777	20.0449	20.5687	19.4932	19.063	18.7457	19.0593	19.2933	19.0216	18.7587	19.1663	19.6529	18.9297	20.2894	20.507	20.9601	20.9424	20.9399	20.7308	19.5517	20.5918	20.3275	20.6083	20.0186	19.3318	19.9819	20.0831	18.4574	0.364137	0.575858	0.454218	0.775439	1.07319	0.564589	0.513673	0.418514	0.587141	0.556966	0.523619	0.305136	0.56687	0.724349	0.452077	1.12707
O14964	HGS	Hepatocyte growth factor-regulated tyrosine kinase substrate	Complete	19.5375	19.9196	19.9316	20.1617	20.0097	19.145	19.8717	20.0362	20.2274	19.7045	19.7518	19.3506	19.4277	19.3546	19.186	19.3758	19.3403	19.0587	19.0605	19.0307	19.3282	19.265	19.1162	19.3334	19.2801	19.2448	19.3946	19.4982	19.372	19.2241	0.656975	0.883733	0.736719	0.822506	0.829116	0.424095	0.865057	1.0032	1.10841	0.733644	0.843253	0.561132	0.677405	0.602603	0.562852	0.773712
O14966	RAB7L	Ras-related protein Rab-7L1	Complete	19.2048	17.89	18.1779	18.4667	18.2734	18.6529	17.7254	17.8789	17.5922	18.3791	17.729	17.6232	17.9233	18.2182	18.3988	16.0988	16.3606	16.4321	16.9738	17.597	17.7686	16.1096	16.5334	15.8609	17.4302	16.7987	15.3173	16.2007	16.1928	16.0008	0.513672	0.015959	-0.020885	0.13966	0.0709662	0.225602	-0.0675237	0.0257992	-0.0675787	0.164099	-0.0421917	-0.185998	0.0414047	0.138776	0.222684	-0.49378
O14972	VP26C	Vacuolar protein sorting-associated protein 26C	Complete	18.4881	17.9978	18.4574	17.7087	18.107	17.8186	17.7432	17.2972	16.7515	17.6089	17.1405	17.2753	16.5761	17.7248	17.5927	16.6708	16.6698	16.2887	17.0345	16.9966	16.6705	17.0808	16.6745	16.5148	17.181	17.4027	16.9073	16.4761	16.9131	16.5059	0.205043	0.0620682	0.0998335	-0.1657	-0.00169915	-0.110938	-0.0597598	-0.237752	-0.44275	-0.166874	-0.299795	-0.336483	-0.528092	-0.0625963	-0.125597	-0.272555
O14974	MYPT1	Protein phosphatase 1 regulatory subunit 12A	Complete	17.9078	17.8481	18.6222	18.6568	19.1635	18.2348	18.2926	18.2824	18.4129	18.3761	18.6351	19.4034	18.1504	18.5249	17.9539	17.9674	17.4804	17.8998	17.8377	17.5852	17.7755	17.4529	17.4513	17.4757	17.7737	17.7444	17.9052	17.6538	17.6956	17.1955	-0.0449038	-0.00195611	0.171042	0.216219	0.459607	0.0569524	0.178936	0.208636	0.298667	0.162786	0.354405	0.583986	0.13741	0.263969	0.030451	0.228976
O14976	GAK	Cyclin-G-associated kinase	Complete	20.2101	19.4386	19.3912	18.7149	19.0549	19.3417	19.5245	19.2793	19.4663	18.8276	19.6577	20.1927	19.7225	19.824	20.1385	17.6152	17.5255	17.4336	17.4494	17.3226	17.4393	17.5622	17.2336	17.4935	17.065	17.523	17.3183	17.3759	17.6577	17.3947	0.946675	0.678102	0.50325	0.239653	0.412197	0.503454	0.714174	0.66026	0.768762	0.356845	0.802055	0.925381	0.802034	0.794171	0.974422	0.0927241
O14979	HNRDL	Heterogeneous nuclear ribonucleoprotein D-like	Complete	19.0954	20.5355	20.4528	20.6473	21.0997	18.3997	20.672	20.5397	20.2104	20.9408	20.1456	19.1147	19.5731	20.202	18.9396	18.8407	18.4441	18.2559	18.406	18.34	19.4032	18.5614	18.7231	17.9783	18.6955	17.8992	18.5966	18.2057	18.7674	18.4728	0.466556	1.14708	0.961877	1.01809	1.30507	0.123487	1.21274	1.2313	1.10083	1.26494	1.01563	0.459131	0.738848	0.948465	0.456376	0.566737
O14980	XPO1	Exportin-1	Complete	20.1337	20.0141	19.7868	19.1593	20.0152	19.0534	19.952	20.2973	20.3578	19.6414	19.9247	19.9967	20.3518	19.7296	20.0874	18.7488	18.8375	18.6734	18.7401	18.8964	18.7459	18.5249	18.6487	18.6652	18.7208	18.673	18.4429	18.5643	18.609	18.5639	0.913729	0.924141	0.674146	0.418673	0.831511	0.387158	0.899934	1.12148	1.16663	0.706531	0.918904	0.840595	1.06806	0.755661	0.952325	0.531191
O14994	SYN3	Synapsin-3	Complete	19.9576	19.4587	19.2637	18.8674	18.7524	18.708	19.0778	19.2498	19.4976	17.8512	19.8856	21.1507	20.3916	19.8327	20.3037	19.5057	19.3661	19.1487	19.0471	18.9992	18.3385	19.1493	19.1785	19.3582	18.4461	20.0847	19.8404	19.642	19.4898	19.5273	0.837906	0.686706	0.448171	0.301096	0.280099	0.24782	0.520097	0.646903	0.782749	-0.0627781	0.901803	1.33975	1.08489	0.797717	1.04579	0.823951
O15018	PDZD2	PDZ domain-containing protein 2	Complete	19.1091	18.0002	18.8313	18.0364	18.1118	18.5004	17.857	17.9485	17.9862	17.5829	18.2586	18.8132	18.0969	18.3827	18.54	15.6401	14.8181	15.1642	15.8441	15.1469	15.6423	15.0118	14.3617	15.2644	16.0676	14.2476	16.5295	15.1317	16.1718	12.797	0.472497	0.063087	0.261382	-0.0337016	0.000367762	0.16407	-0.0103207	0.0573315	0.108243	-0.17804	0.189634	0.328713	0.114784	0.205929	0.283692	-0.671208
O15020	SPTN2	Spectrin beta chain, non-erythrocytic 2	Complete	18.5475	18.6311	18.6634	18.0777	18.251	18.5631	18.6704	19.2487	18.8773	18.0466	19.5344	19.8395	19.3689	18.7572	19.1459	19.2816	19.0752	18.8169	18.7991	18.7991	18.8125	18.679	19.0186	18.8791	18.2794	18.977	19.2489	18.9526	19.2092	18.8143	0.230626	0.332847	0.18886	-0.0170565	0.0611674	0.189369	0.343078	0.646425	0.505936	0.0211846	0.748077	0.77263	0.652522	0.35876	0.545507	0.737267
O15021	MAST4	Microtubule-associated serine/threonine-protein kinase 4	Complete	14.032	14.618	16.2218	13.7901	14.9995	15.175	15.0399	15.4268	15.8177	14.2347	15.1999	16.2011	15.3155	14.9912	15.355	12.1193	12.5262	12.5022	13.0147	12.2741	11.8757	11.006	12.9257	12.3298	12.4104	11.9928	3.8363	12.2267	13.3096	13.2112	-1.71413	-1.38307	-0.86595	-1.74432	-1.35862	-1.17731	-1.23436	-1.08514	-0.859486	-1.6169	-1.14926	-0.801099	-1.06101	-1.17829	-1.09254	-2.03297
O15031	PLXB2	Plexin-B2	Complete	16.8561	16.7803	17.6279	17.3264	16.9129	17.8741	17.2138	17.0961	17.1527	17.3251	16.6052	16.7005	16.7831	16.5969	16.7725	16.7901	17.2551	17.4145	17.5521	17.6503	18.6072	17.3865	17.387	17.1263	18.0849	16.7503	16.9243	16.7581	16.9113	16.7369	-0.497829	-0.458529	-0.258509	-0.319712	-0.523138	-0.0885614	-0.289814	-0.328862	-0.263699	-0.288852	-0.534132	-0.585097	-0.440613	-0.522937	-0.480019	-0.226402
O15034	RIMB2	RIMS-binding protein 2	Complete	18.2936	17.5412	17.5512	16.6933	17.0276	18.0681	17.6232	17.7566	18.143	17.1112	18.0761	18.5348	17.8856	18.1505	18.3152	17.0468	16.9721	17.1167	17.1627	16.995	16.7622	16.8682	16.845	17.0457	16.9033	17.1044	16.8472	17.1174	16.6698	16.5065	0.121252	-0.133172	-0.291631	-0.574763	-0.473023	-0.0102975	-0.11192	-0.0296183	0.178221	-0.380782	0.109725	0.208302	0.0254881	0.11114	0.186593	-0.127093
O15040	TCPR2	Tectonin beta-propeller repeat-containing protein 2	Complete	18.0323	18.0755	18.1595	18.2598	18.0332	18.1082	17.9142	17.7504	17.6745	17.9996	17.33	17.6774	17.0683	18.011	17.4594	17.0043	16.5942	17.0276	17.053	17.0773	17.0756	16.9544	16.9556	17.1215	17.2343	17.3693	17.6546	16.7653	17.2243	17.393	0.00873034	0.0952571	-0.0288465	0.0562904	-0.0339541	0.0058765	0.0145262	-0.0324273	-0.030863	0.00100803	-0.216874	-0.162561	-0.320045	0.0542323	-0.183212	-0.143545
O15042	SR140	U2 snRNP-associated SURP motif-containing protein	Complete	18.6984	19.679	19.521	18.46	20.0935	17.9743	19.2118	19.8205	19.3937	19.5906	19.6826	19.5131	19.126	19.1685	19.1805	16.9992	16.5941	16.6897	17.186	17.0953	17.6986	16.8927	16.9464	15.9442	16.8929	16.7205	16.9883	16.4251	17.2926	17.32	0.295602	0.780896	0.559319	0.136947	0.865719	-0.0481442	0.578339	0.905479	0.736363	0.684698	0.812928	0.631423	0.549848	0.526649	0.560484	-0.145522
O15056	SYNJ2	Synaptojanin-2	Complete	18.0836	17.9607	16.1241	17.8784	16.4399	17.9645	16.8765	16.298	16.018	17.5581	16.3542	16.2111	16.7945	17.0326	16.3454	15.9228	16.2161	15.6845	16.0345	15.9148	13.2348	15.4968	15.5354	15.9066	15.3231	17.2323	16.2143	15.8304	15.2759	15.8748	0.0308377	0.0461795	-0.908134	-0.0973551	-0.729682	-0.0521024	-0.436365	-0.690446	-0.770079	-0.188701	-0.643994	-0.796775	-0.435789	-0.345134	-0.66457	-0.561855
O15061	SYNEM	Synemin	Complete	24.1832	24.1861	24.8068	24.636	25.392	26.9154	24.6848	24.2946	24.5214	25.8798	23.9518	24.4631	23.6597	24.5472	24.3729	23.4219	23.3857	24.377	24.0811	24.8137	25.9695	23.5491	24.0358	23.6488	24.9854	23.0194	22.4657	22.6126	23.0503	22.2671	2.65776	2.708	2.8428	2.62496	3.17935	3.55856	2.95631	2.93247	3.0247	3.38738	2.68171	2.77244	2.46645	2.72195	2.80407	2.33865
O15066	KIF3B	Kinesin-like protein KIF3B	Complete	18.8378	18.1333	18.0497	17.1583	17.6115	18.0213	18.1622	18.7326	18.7496	17.3788	18.4454	19.8653	19.0475	18.6254	19.5	17.3184	17.2589	17.276	17.423	17.3303	16.9333	17.2989	17.1868	17.0458	17.1326	17.4137	17.5023	17.0757	17.4518	17.044	0.355653	0.119979	-0.0762977	-0.38744	-0.218064	-0.0291559	0.122255	0.412567	0.448953	-0.265781	0.271381	0.783759	0.516656	0.304965	0.698526	-0.0220552
O15067	PUR4	Phosphoribosylformylglycinamidine synthase	Complete	18.934	18.7407	18.7608	18.4286	18.9698	18.1437	17.9502	17.9986	17.6438	18.5595	17.7234	18.2279	17.6274	18.1132	18.2541	20.0084	20.1534	20.0367	19.9282	20.1431	19.7233	19.7306	19.971	20.0197	19.8412	20.0541	20.1351	20.1355	19.6938	19.7658	0.397064	0.379689	0.230909	0.124305	0.375039	0.0202095	0.0301531	0.0800598	-0.0445397	0.241621	-0.0446649	0.0755719	-0.0836909	0.0959202	0.160176	1.01836
O15068	MCF2L	Guanine nucleotide exchange factor DBS	Complete	19.5982	19.397	19.3277	18.6656	19.3893	19.0581	18.8006	19.0571	19.1996	18.8246	19.3678	19.5793	19.3256	19.622	19.7419	16.9807	17.1453	16.6071	16.9474	16.7597	16.4706	16.5956	16.5641	16.7887	16.429	16.9954	16.8617	16.9363	16.8528	17.2024	0.683143	0.660294	0.47582	0.219787	0.558223	0.38906	0.399642	0.559584	0.649769	0.355522	0.675147	0.66008	0.634226	0.711732	0.803067	-0.152674
O15075	DCLK1	Serine/threonine-protein kinase DCLK1	Complete	21.7589	21.0967	21.143	20.6325	20.7239	22.1122	21.2259	21.2424	21.3434	21.0434	21.6622	22.6155	21.9486	21.7071	22.2425	20.6875	20.3234	20.3185	20.3082	20.2709	20.5683	20.5414	20.3164	20.3595	20.4185	20.7216	20.3826	20.4749	20.7612	20.4187	1.6137	1.38706	1.26002	1.01216	1.14097	1.62102	1.45342	1.54964	1.60644	1.30903	1.67949	1.9733	1.74311	1.56276	1.88357	1.28103
O15079	SNPH	Syntaphilin	Complete	18.1861	17.821	17.0619	17.3289	17.2434	17.7867	18.1367	18.311	18.6953	17.4892	18.1856	18.9904	18.5586	17.9205	18.4512	17.3821	17.1388	16.9973	16.6571	16.6742	16.2892	16.4167	16.9231	16.8141	16.4073	16.9394	16.7201	16.8911	17.0185	16.9407	0.0749748	-0.0135348	-0.50302	-0.318696	-0.378822	-0.123796	0.111196	0.221586	0.424682	-0.218321	0.157675	0.405334	0.309996	0.0172885	0.24536	0.00256039
O15083	ERC2	ERC protein 2	Complete	21.2144	21.0613	20.6868	19.6226	20.7681	20.8729	20.8331	20.7346	21.0598	20.5322	21.0614	21.4711	21.328	21.4814	21.6366	20.2928	20.0865	20.2312	20.3319	20.1924	19.503	19.8866	20.0114	20.2636	19.7293	20.4571	20.1934	20.183	20.3716	19.6381	1.37919	1.37189	1.06294	0.60532	1.16028	1.12112	1.28277	1.31961	1.47988	1.08935	1.41648	1.47831	1.48076	1.47065	1.62175	1.12838
O15084	ANR28	Serine/threonine-protein phosphatase 6 regulatory ankyrin repeat subunit A	Complete	17.8929	17.862	17.6809	16.2355	17.8518	16.4895	17.8422	17.835	18.3025	17.4205	18.1286	18.4617	18.0603	18.1012	18.6744	16.1766	15.6566	15.7016	15.7048	15.8908	15.4804	15.5973	15.4141	15.6757	15.9795	14.4745	14.4281	15.6083	15.5573	13.5579	-0.051305	0.00396945	-0.235586	-0.759179	-0.113123	-0.647087	-0.0167804	0.005913	0.249399	-0.247866	0.132728	0.176672	0.099328	0.0910397	0.341773	-0.463679
O15085	ARHGB	Rho guanine nucleotide exchange factor 11	Complete	18.2661	17.6294	17.7228	16.9774	17.6112	17.4087	17.594	18.0205	17.9725	17.0412	18.3193	18.8338	18.2554	18.0427	18.5109	16.0653	15.6468	15.6446	15.7462	15.6631	15.5087	15.9897	15.6692	15.5762	15.3553	15.9245	15.3341	15.2236	15.925	15.2078	0.109403	-0.0954648	-0.217494	-0.460303	-0.218225	-0.276296	-0.124616	0.0899724	0.102153	-0.410857	0.21618	0.337629	0.181812	0.0671725	0.271139	-0.506733
O15111	IKKA	Inhibitor of nuclear factor kappa-B kinase subunit alpha	Complete	19.1109	19.0418	19.1421	18.106	19.0074	19.0252	19.2873	19.4863	19.5851	19.1289	19.2208	19.2533	19.0641	18.9745	19.5831	16.9836	17.1714	16.5966	16.8399	16.9684	17.492	16.931	16.7681	16.6507	17.5211	16.621	11.6136	16.4241	16.5895	14.9324	0.473237	0.508442	0.39564	-0.0056619	0.391463	0.375789	0.611113	0.754031	0.821803	0.486293	0.610785	0.519063	0.523699	0.447455	0.734446	-0.151566
O15118	NPC1	NPC intracellular cholesterol transporter 1	Complete	16.864	15.9791	16.4038	17.5928	16.3636	16.4104	15.1053	14.6745	14.1846	16.8523	15.5213	17.9243	14.9749	16.3047	15.3683	16.4936	16.8276	16.6275	16.5758	16.5371	16.6467	17.1236	15.7405	16.69	16.9042	15.9057	16.7248	16.2515	16.9309	16.1991	-0.494425	-0.801107	-0.787293	-0.21238	-0.762964	-0.678978	-1.20595	-1.42596	-1.58826	-0.492021	-1.00859	-0.0557568	-1.205	-0.642221	-1.08677	-0.341064
O15126	SCAM1	Secretory carrier-associated membrane protein 1	Complete	17.2902	16.3819	17.2484	18.8064	16.6024	19.1572	17.6341	15.7632	15.6409	17.091	17.0455	16.5634	16.1742	16.9277	16.0707	19.3438	19.7154	19.3527	19.1255	18.9156	19.1511	19.7325	19.0226	19.2642	18.9307	19.0072	18.5507	19.879	18.856	18.7988	-0.310883	-0.628877	-0.422422	0.276493	-0.658696	0.429016	-0.107162	-0.932719	-0.938358	-0.389463	-0.34138	-0.644363	-0.698006	-0.387932	-0.783276	0.761325
O15143	ARC1B	Actin-related protein 2/3 complex subunit 1B	Complete	17.9	18.5256	19.3628	19.3921	19.7811	19.2812	18.8104	18.2228	18.0244	19.45	18.5418	17.7228	18.0214	18.5154	17.7117	17.9024	18.0868	18.7229	18.5188	18.52	18.6479	18.2156	18.0424	17.767	18.4793	18.2221	18.3223	18.0646	17.9654	18.1968	-0.0482727	0.287729	0.490977	0.512463	0.729281	0.479067	0.403922	0.181613	0.125308	0.624279	0.313596	-0.142926	0.0829042	0.260092	-0.0742162	0.2038
O15144	ARPC2	Actin-related protein 2/3 complex subunit 2	Complete	17.9537	17.6518	17.8982	18.4248	17.9778	18.1491	17.6382	17.0186	17.1171	17.677	17.2014	17.4449	17.269	17.9656	17.8395	19.031	19.119	19.042	19.1564	19.1159	19.0198	18.9841	18.9155	19.1498	19.0176	19.3493	19.2879	19.2	19.2275	19.0986	-0.0251426	-0.0859072	-0.141709	0.122794	-0.0581175	0.02239	-0.105401	-0.363977	-0.279614	-0.137608	-0.273137	-0.263122	-0.235174	0.0356704	-0.0189774	0.640348
O15145	ARPC3	Actin-related protein 2/3 complex subunit 3	Complete	18.1955	18.3264	17.7944	18.2413	18.2137	17.9531	18.0707	18.184	18.0366	17.9822	18.1229	18.862	18.4566	17.9769	18.4556	17.406	17.4402	17.3206	17.4842	17.5641	17.1558	17.6454	17.4954	17.2587	17.2496	17.2176	16.8893	17.4254	16.8933	17.2178	0.0790018	0.202557	-0.186582	0.0488656	0.0448842	-0.0566732	0.0825353	0.164029	0.130728	-0.00645126	0.130215	0.349829	0.266855	0.0403172	0.247242	0.011839
O15160	RPAC1	DNA-directed RNA polymerases I and III subunit RPAC1	Complete	17.5582	17.1486	17.0878	16.8347	17.5176	17.8476	17.3123	16.7467	17.0381	17.5645	17.0645	18.174	17.2946	17.6144	17.6538	15.7526	15.2205	15.0492	15.1078	15.8625	15.9365	16.0297	15.6568	15.6708	15.7289	16.3591	15.0897	16.6504	14.6633	14.6943	-0.195468	-0.301028	-0.491803	-0.51778	-0.259058	-0.0992479	-0.247015	-0.487164	-0.314836	-0.185979	-0.333083	0.0522393	-0.224352	-0.107642	-0.0992092	-0.627668
O15173	PGRC2	Membrane-associated progesterone receptor component 2	Complete	17.792	16.9334	16.1875	16.6607	17.0365	15.8718	16.7531	17.1018	16.6867	16.3075	16.5985	17.3251	16.8398	16.491	16.1687	18.3188	18.2046	18.19	18.0455	18.1343	17.9763	17.4725	18.261	18.1043	17.9548	17.7165	17.9463	18.0029	17.9729	17.3888	-0.0947608	-0.393061	-0.88075	-0.587907	-0.46913	-0.896252	-0.48997	-0.326267	-0.471659	-0.726161	-0.53705	-0.314944	-0.416646	-0.566159	-0.740916	0.364865
O15197	EPHB6	Ephrin type-B receptor 6	Complete	20.231	19.777	19.2751	19.1758	19.1018	19.9844	19.4619	19.43	19.571	19.0496	19.5345	20.2849	19.9219	20.1074	20.4738	17.884	17.5992	17.537	17.554	17.5505	17.4374	17.413	17.3809	17.7644	17.6237	17.9705	17.3443	17.5433	17.7664	17.7309	0.955656	0.822797	0.453094	0.425314	0.432699	0.762729	0.686988	0.728562	0.81548	0.452225	0.748127	0.965237	0.88631	0.909836	1.11928	0.196705
O15226	NKRF	NF-kappa-B-repressing factor	Complete	19.355	19.1882	19.1883	17.9282	18.987	18.4913	18.599	18.6998	18.7687	18.8477	19.2352	18.6065	19.1945	18.7391	19.3466	17.1947	18.209	18.0236	18.0207	16.6725	17.2211	18.0621	16.8053	18.2932	18.1017	18.9387	19.7972	16.7278	17.8544	18.6372	0.578366	0.571045	0.415609	-0.0772789	0.382556	0.160421	0.312063	0.397713	0.457439	0.365449	0.617097	0.239292	0.578819	0.351404	0.632238	-0.0699031
O15228	GNPAT	Dihydroxyacetone phosphate acyltransferase	Complete	18.791	18.6258	18.5917	18.4163	18.3828	17.3895	17.9423	17.6942	17.4093	17.675	17.9252	16.2065	18.1144	18.3636	17.8747	16.8677	17.1926	17.1736	17.4904	17.3401	17.4678	17.4587	17.3286	17.6872	17.0309	17.0891	17.3363	16.4323	16.9331	17.9041	0.335462	0.330556	0.157877	0.119364	0.118735	-0.284025	0.0267315	-0.0578704	-0.149187	-0.138492	0.043676	-0.798744	0.122199	0.19813	-0.00375641	-0.196373
O15230	LAMA5	Laminin subunit alpha-5	Complete	22.9054	23.5328	24.7502	25.1839	24.4302	25.0376	23.536	22.2582	21.8288	23.9641	22.3406	21.5902	22.4258	23.6188	21.5308	17.6728	17.1115	17.5354	17.6511	17.6601	17.4448	17.194	17.2182	17.3488	17.7568	18.0954	18.2878	17.5682	17.6155	18.4915	2.10745	2.42865	2.81835	2.84569	2.75938	2.80109	2.45715	2.00989	1.8231	2.56414	1.97646	1.52984	1.94484	2.34299	1.57603	0.115022
O15254	ACOX3	Peroxisomal acyl-coenzyme A oxidase 3	Complete	18.1625	17.4524	17.4755	18.3266	17.6931	17.3717	17.3368	16.9943	17.0684	17.1773	17.6839	16.6294	17.4234	17.6271	17.172	16.1521	16.1705	16.1809	16.439	16.4978	16.5454	16.8737	16.2467	16.6364	16.2217	16.706	16.9359	16.7152	16.3542	16.6231	0.064815	-0.17113	-0.324339	0.0832262	-0.182449	-0.291196	-0.236362	-0.374955	-0.301313	-0.352369	-0.0619594	-0.615832	-0.169921	-0.102461	-0.307392	-0.473171
O15258	RER1	Protein RER1	Complete	17.8086	18.1002	18.7952	18.607	17.8289	18.7178	18.4492	17.4837	17.2016	17.9871	17.3465	18.28	17.9584	18.3337	17.9415	18.6067	18.9146	18.9036	18.942	18.4786	18.8885	18.9287	18.7841	18.7791	19.029	19.0908	19.1401	18.9294	19.0989	18.9807	-0.0876371	0.105824	0.245783	0.19616	-0.123136	0.251781	0.246962	-0.153223	-0.241873	-0.00435621	-0.209641	0.0981109	0.0562669	0.185944	0.0250947	0.476241
O15260	SURF4	Surfeit locus protein 4	Complete	19.0212	19.0695	19.1925	19.5143	19.3498	19.6856	18.5874	18.2817	18.2272	19.2754	18.6077	18.1902	18.5048	19.4687	18.7622	19.524	19.4878	19.6074	19.5329	19.6704	19.5928	19.4798	19.2982	19.3841	19.4304	19.3321	19.1488	19.7816	19.2623	19.4207	0.434626	0.520294	0.417397	0.561692	0.540986	0.642184	0.30703	0.208309	0.215794	0.549256	0.342436	0.059235	0.287255	0.649168	0.379711	0.831016
O15294	OGT1	UDP-N-acetylglucosamine--peptide N-acetylglucosaminyltransferase 110 kDa subunit	Complete	22.5234	21.4148	20.8858	20.1696	20.65	21.227	21.5438	21.3711	21.6534	20.4169	21.5037	22.2944	21.8157	22.0389	22.4546	18.4652	18.3076	17.9847	18.3118	18.0154	17.9562	18.1788	17.7616	17.566	17.5514	17.9037	17.501	17.6291	18.3212	17.8897	1.94295	1.52307	1.14892	0.825668	1.10871	1.26395	1.59156	1.60796	1.7448	1.0398	1.6101	1.8344	1.68689	1.69818	1.97519	0.421504
O15327	INP4B	Inositol polyphosphate 4-phosphatase type II	Complete	15.7727	16.9228	16.8883	15.8335	17.1791	15.9048	17.0649	17.4531	17.315	16.1382	17.311	17.0336	16.927	15.5862	16.5774	15.967	15.7595	15.9654	15.8444	16.6256	16.1844	15.0239	15.8167	16.2539	15.7513	16.2809	16.1758	15.9055	15.4978	15.4751	-0.964429	-0.397573	-0.577988	-0.921119	-0.406873	-0.882916	-0.354476	-0.167127	-0.191263	-0.798891	-0.225194	-0.441007	-0.379778	-0.935474	-0.564312	-0.544753
O15355	PPM1G	Protein phosphatase 1G	Complete	17.788	18.5762	18.5329	18.9177	18.5607	17.67	19.2381	18.7874	18.679	18.5752	18.8484	18.9437	18.3335	18.5731	17.2758	18.4583	18.3679	18.4622	18.2649	18.2744	18.3635	18.2112	18.6485	18.013	18.9592	18.978	18.2388	17.959	18.1055	18.5976	-0.0964753	0.309343	0.132463	0.321347	0.196385	-0.170874	0.589755	0.437399	0.417409	0.248378	0.447797	0.385165	0.214841	0.283651	-0.26257	0.418829
O15357	SHIP2	Phosphatidylinositol 3,4,5-trisphosphate 5-phosphatase 2	Complete	15.9998	15.8994	16.2873	14.475	16.3051	16.2746	15.8639	16.6207	16.7652	16.411	16.1631	16.463	16.1998	15.5575	16.0654	14.4477	14.4433	15.2561	15.2113	15.2689	15.3708	14.4671	14.5662	14.5356	15.4761	13.9329	14.5829	14.2126	14.3936	13.4234	-0.866618	-0.835149	-0.837641	-1.46842	-0.788526	-0.733759	-0.876306	-0.544209	-0.436633	-0.681685	-0.727639	-0.687818	-0.687176	-0.947178	-0.78557	-1.13237
O15371	EIF3D	Eukaryotic translation initiation factor 3 subunit D	Complete	18.4805	18.3784	18.6835	18.0725	18.686	18.7373	18.3307	18.7584	18.3471	18.4536	18.9211	18.736	18.8756	18.1897	18.1856	17.6849	17.7836	17.6603	17.7052	17.7415	17.9523	17.94	17.5962	17.4694	17.8547	17.7448	17.6548	17.3517	17.8434	17.9575	0.20174	0.224763	0.197509	-0.0191378	0.251101	0.259635	0.195471	0.424266	0.269328	0.196096	0.479597	0.295315	0.444017	0.127154	0.13057	0.119698
O15372	EIF3H	Eukaryotic translation initiation factor 3 subunit H	Complete	18.4076	17.8133	18.3543	18.031	18.3873	18.0249	17.9346	17.7705	17.4491	17.7239	17.8265	17.9464	18.1069	17.8133	17.7886	17.9259	17.7286	18.1102	17.8616	18.1143	18.1657	18.0309	17.9193	17.9093	18.136	17.5957	17.7146	17.879	17.9326	17.407	0.170372	-0.0168434	0.0553213	-0.0358484	0.120693	-0.027727	0.0233819	-0.0233102	-0.131456	-0.117485	0.000460985	-0.0462183	0.119032	-0.0264604	-0.0409581	0.212907
O15382	BCAT2	Branched-chain-amino-acid aminotransferase, mitochondrial	Complete	16.6586	18.025	17.2717	17.8356	16.8259	15.5968	17.1799	17.0331	16.8623	18.1435	17.4169	13.2842	16.5345	16.9393	16.0225	15.5959	15.6268	16.9961	17.177	16.5537	16.4563	16.2867	15.3903	15.1593	16.6174	16.4307	14.9995	16.3017	16.4053	14.7949	-0.582881	0.0736721	-0.41238	-0.114602	-0.56111	-1.00717	-0.304511	-0.357367	-0.393306	0.0628548	-0.178805	-2.06272	-0.545707	-0.383183	-0.804115	-0.6883
O15394	NCAM2	Neural cell adhesion molecule 2	Complete	19.0398	18.7926	18.7003	19.5683	18.9721	19.1493	18.0993	17.7811	17.5923	18.9368	17.5077	18.1091	17.8378	18.7361	18.5984	21.1365	21.1563	21.0738	21.1633	21.0085	20.8301	21.0395	20.8653	21.236	20.9071	21.1523	21.3503	21.2033	20.9	21.1944	0.442634	0.40187	0.204791	0.583455	0.376023	0.425864	0.0949482	-0.0185086	-0.0675454	0.40374	-0.139078	0.0241756	0.00526129	0.35016	0.308929	1.45471
O15397	IPO8	Importin-8	Complete	19.5267	18.3532	16.7294	18.9658	17.3714	17.7717	18.0984	16.847	17.8575	18.2064	17.0719	17.7988	16.5798	18.1207	15.2025	17.9142	17.0034	15.3242	17.1819	15.7542	17.4451	16.2598	15.5648	15.5414	16.1465	16.6061	19.4562	14.2693	17.9512	19.7304	0.652339	0.214007	-0.646647	0.340711	-0.322893	-0.12985	0.0945407	-0.441723	0.0508208	0.0898843	-0.329831	-0.110034	-0.526527	0.0989858	-1.1584	0.208366
O15400	STX7	Syntaxin-7	Complete	18.5269	18.2604	18.3992	18.8613	18.3722	18.3492	18.2209	17.5857	17.4115	18.1949	17.655	17.9985	17.2758	18.0569	17.7412	18.4675	18.1776	17.7113	17.7138	17.6604	17.469	16.6975	17.8507	18.1842	17.0611	18.0188	16.8512	17.7563	18.2165	16.6672	0.221716	0.174339	0.0746856	0.298638	0.114076	0.103086	0.147786	-0.10703	-0.148233	0.0849505	-0.074615	-0.0236815	-0.232313	0.0729632	-0.0614427	0.42237
O15484	CAN5	Calpain-5	Complete	17.9449	18.1941	18.3084	18.5878	18.3076	19.2084	17.8805	17.762	17.4872	18.7896	17.8186	17.8537	17.8616	18.327	18.0102	18.4084	18.5039	18.5813	18.8668	18.6883	19.4421	18.69	18.5149	18.6461	19.3131	18.6766	18.7628	18.4637	18.5559	18.5013	-0.0289146	0.145987	0.0354605	0.188427	0.0858783	0.4497	-0.000125084	-0.0271701	-0.114435	0.340503	-0.00299031	-0.0863101	0.0153286	0.183186	0.0547628	0.399523
O15488	GLYG2	Glycogenin-2	Complete	17.6997	14.7294	16.9533	18.9719	16.9804	18.1921	15.5671	16.2636	17.4729	19.0743	16.9524	18.3545	14.102	14.3815	16.1328	16.3828	16.6337	16.436	16.4891	16.8867	17.3925	16.5961	16.5167	16.4623	17.0506	16.6396	15.5971	16.2151	17.1469	17.1027	-0.134514	-1.33544	-0.549919	0.343187	-0.493637	0.0397142	-1.00528	-0.706015	-0.120833	0.462851	-0.38216	0.130308	-1.57401	-1.42714	-0.756418	-0.383926
O15498	YKT6	Synaptobrevin homolog YKT6	Complete	18.3529	17.704	17.7316	17.8263	17.8432	18.2967	17.8783	17.9819	18.1894	18.0809	17.8338	17.6853	17.8341	17.8096	17.9931	18.5531	18.4859	18.5361	18.5752	18.6509	18.8471	18.4201	18.5018	18.6174	18.7379	18.6825	18.5747	18.4585	18.2936	18.556	0.146784	-0.0635772	-0.213707	-0.118315	-0.116895	0.0819086	-0.00108828	0.0724525	0.198921	0.0359631	0.00367157	-0.159111	0.00370574	-0.0279771	0.0473933	0.4555
O15511	ARPC5	Actin-related protein 2/3 complex subunit 5	Complete	18.0978	17.8309	17.8438	18.8242	18.2375	18.1401	17.8451	16.9483	16.9633	18.3785	17.133	17.1635	17.2699	17.8572	17.434	18.2301	18.2991	18.2676	18.1264	18.3311	18.4104	17.6905	18.2676	17.8549	18.1008	18.2585	17.6635	17.4809	17.8611	17.0377	0.0369179	-0.00931675	-0.165243	0.283664	0.0552555	0.018762	-0.0155186	-0.395807	-0.348252	0.163837	-0.303084	-0.384803	-0.234789	-0.00857673	-0.194188	0.330561
O15523	DDX3Y	ATP-dependent RNA helicase DDX3Y	Complete	21.178	20.7205	21.0206	20.8111	20.9559	21.2537	20.5739	20.6864	20.4442	20.7042	20.5004	21.1903	21.0151	21.0225	21.3046	18.9327	18.9394	19.1371	19.1008	19.2178	19.4395	19.1375	18.688	18.6702	19.3721	18.8626	18.399	18.4831	19.1543	18.9148	1.36349	1.22621	1.20715	1.0841	1.24229	1.27474	1.17013	1.29778	1.20516	1.16327	1.17094	1.35685	1.34845	1.28335	1.47828	0.602321
O15530	PDPK1	3-phosphoinositide-dependent protein kinase 1	Complete	18.6319	18.0069	17.8554	17.7213	17.3564	17.6484	17.9123	18.1183	18.3249	17.0087	18.3304	19.2799	18.9243	17.9952	18.6968	16.8939	16.7552	16.4411	16.4629	16.208	16.5283	16.6688	16.6561	16.8385	16.3046	16.6362	16.5703	16.4186	16.5921	16.9542	0.266972	0.0659244	-0.160231	-0.160625	-0.32945	-0.179594	0.0136874	0.134259	0.259395	-0.424824	0.221048	0.53058	0.464599	0.047785	0.351462	-0.186262
O15540	FABP7	Fatty acid-binding protein, brain	Complete	17.2761	17.8097	17.9344	18.3647	19.3501	17.43	17.1889	17.6288	17.5751	18.7517	16.9803	16.1256	16.2579	16.6535	15.5621	19.2541	19.791	19.9923	19.7846	20.5626	20.0494	19.5475	19.155	19.3041	19.9402	19.4906	19.3076	19.3143	18.738	18.9054	-0.316963	-0.0183727	-0.126081	0.0985507	0.541093	-0.26771	-0.3006	-0.0874904	-0.0752084	0.324213	-0.369946	-0.833749	-0.66262	-0.499836	-1.00303	0.726625
O43143	DHX15	Pre-mRNA-splicing factor ATP-dependent RNA helicase DHX15	Complete	21.4631	21.8312	21.9731	21.2362	22.3554	21.9063	21.598	21.8613	21.4961	22.2059	22.0583	21.1826	21.6769	21.447	21.2722	21.0849	21.1883	21.2554	21.1769	21.2065	21.4876	21.1794	21.1254	20.7703	21.1442	20.7908	20.9057	20.9326	20.9613	20.7385	1.48628	1.70108	1.61862	1.25534	1.85337	1.53799	1.61509	1.83006	1.67462	1.80859	1.85288	1.35353	1.62822	1.4566	1.46429	1.43473
O43148	MCES	mRNA cap guanine-N7 methyltransferase	Complete	16.3387	17.213	16.8105	16.2143	16.7678	16.5488	16.9386	17.1989	16.9485	16.5172	17.0788	16.5191	17.1769	16.8172	16.9097	16.7279	16.84	16.7781	16.7174	16.9558	16.969	16.7569	16.7352	16.8312	16.6544	16.8412	17.3533	17.0732	17.0297	16.8289	-0.720694	-0.273487	-0.611596	-0.76772	-0.586474	-0.623137	-0.409349	-0.282265	-0.354856	-0.636031	-0.326817	-0.663525	-0.274105	-0.433015	-0.420721	-0.250446
O43149	ZZEF1	Zinc finger ZZ-type and EF-hand domain-containing protein 1	Complete	14.8129	15.1951	15.0354	15.6231	14.8113	15.6856	15.5634	15.3988	15.1727	16.2815	15.6825	16.2531	15.5425	15.8633	16.1839	15.9092	16.1106	16.0992	15.4942	16.0858	15.8971	16.1255	15.9286	15.987	15.9752	15.7768	16.0952	16.0772	16.0003	16.1131	-1.37779	-1.13629	-1.37847	-1.0059	-1.44081	-0.971358	-1.00687	-1.0978	-1.14731	-0.737304	-0.938015	-0.778604	-0.965066	-0.822341	-0.734335	-0.56711
O43150	ASAP2	Arf-GAP with SH3 domain, ANK repeat and PH domain-containing protein 2	Complete	17.2672	16.9003	16.8133	16.2778	16.6049	17.4799	16.8159	17.6229	17.7457	16.1172	17.4898	17.502	17.3632	16.3684	17.2079	16.01	16.1218	15.8553	16.0799	16.7911	16.8163	16.5682	16.5141	16.5806	16.8741	16.8538	16.5069	16.3273	15.8476	16.2677	-0.320801	-0.407187	-0.610419	-0.742158	-0.657609	-0.247559	-0.462695	-0.0901911	0.000923122	-0.807928	-0.146924	-0.238406	-0.195383	-0.616187	-0.291886	-0.528104
O43155	FLRT2	Leucine-rich repeat transmembrane protein FLRT2	Complete	19.1139	18.1072	18.6651	17.8634	18.4995	17.9696	17.9838	18.117	18.0696	17.4576	18.5787	18.8891	18.5933	18.9541	18.7849	16.7374	16.7586	16.8086	16.8263	16.4055	16.8135	16.2592	16.5004	16.4447	15.8229	16.9461	16.5848	16.552	17.3547	16.0234	0.474551	0.108834	0.18958	-0.103382	0.169696	-0.0500182	0.0447497	0.133659	0.145465	-0.231906	0.329744	0.361537	0.324667	0.439148	0.389542	-0.246762
O43157	PLXB1	Plexin-B1	Complete	17.2691	17.2751	17.8252	18.1797	17.7832	18.6538	17.0665	17.1007	17.0053	17.9625	17.2692	17.4311	17.5016	16.815	17.0431	18.1611	18.1496	18.538	18.2004	18.5022	19.17	17.9764	18.3666	17.9793	19.0168	18.2412	17.6861	17.6684	17.9696	17.9399	-0.319984	-0.246937	-0.173269	0.0240236	-0.143119	0.225965	-0.353801	-0.32674	-0.329498	-0.0149567	-0.243486	-0.269074	-0.136859	-0.433923	-0.3631	0.303882
O43164	PJA2	E3 ubiquitin-protein ligase Praja-2	Complete	21.1133	20.5522	20.7746	21.0748	21.0688	20.8076	21.0141	20.9405	20.5298	20.4137	20.5091	20.6964	19.7521	20.8834	20.3032	18.008	18.3978	17.4089	17.5897	17.032	18.1209	16.8557	17.2084	16.7213	16.7562	16.9489	16.1405	16.2432	17.7623	18.5176	1.33564	1.15426	1.10087	1.19035	1.29157	1.09478	1.36142	1.41287	1.24338	1.03844	1.17474	1.14325	0.814551	1.22657	1.04557	0.244652
O43166	SI1L1	Signal-induced proliferation-associated 1-like protein 1	Complete	18.1484	17.8929	17.8347	17.2674	17.5342	18.342	17.9703	17.899	17.9976	17.1501	18.1834	18.4428	18.2294	18.2615	18.7347	16.151	16.0827	16.3165	16.4841	16.4104	16.3754	16.2227	16.0352	15.7511	16.1409	16.4361	15.429	15.3728	15.9351	15.2869	0.0587409	0.0171785	-0.169146	-0.34347	-0.251812	0.100196	0.0388866	0.0349109	0.113319	-0.364064	0.156718	0.168485	0.170832	0.156475	0.367826	-0.473578
O43172	PRP4	U4/U6 small nuclear ribonucleoprotein Prp4	Complete	17.9996	18.9671	18.8027	18.811	19.3501	18.0117	18.4927	19.0808	18.7439	19.1561	19.3028	18.2837	18.79	18.4082	18.3169	15.8525	15.976	15.5932	16.1254	15.7446	16.3663	16.3997	15.9574	15.3657	15.6394	15.2403	15.9982	15.543	15.5503	16.2227	-0.00536753	0.4765	0.249017	0.278354	0.541092	-0.0330601	0.265854	0.570324	0.446372	0.498013	0.646695	0.0996811	0.407794	0.216327	0.187327	-0.589041
O43175	SERA	D-3-phosphoglycerate dehydrogenase	Complete	20.6201	20.1903	19.8742	20.9517	19.7437	20.9346	20.0979	19.8092	19.7453	20.5007	18.6857	19.5642	18.9234	19.735	19.8131	20.4582	20.7447	20.7647	20.7298	20.8427	21.8554	20.8924	21.1385	20.8865	21.3359	20.2444	20.5391	20.1635	20.0548	20.6966	1.12323	0.99948	0.711895	1.14076	0.712947	1.146	0.963337	0.900336	0.893298	1.0758	0.376566	0.653542	0.464213	0.757842	0.833831	1.19233
O43181	NDUS4	NADH dehydrogenase [ubiquinone] iron-sulfur protein 4, mitochondrial	Complete	17.1402	18.0682	17.8464	18.1447	17.9195	16.2881	18.0938	18.166	17.5713	18.535	18.5754	17.407	17.7943	17.2627	17.4327	19.8045	19.786	19.6558	19.5362	19.4448	19.2378	19.9751	19.7159	19.9852	19.4654	19.9789	19.69	20.2983	19.9898	19.8769	-0.375471	0.0921366	-0.164109	0.00992921	-0.083594	-0.728306	0.0925371	0.155868	-0.0769062	0.231086	0.328307	-0.27952	-0.0131218	-0.251215	-0.194764	0.93951
O43236	4-Sep	Septin-4	Complete	19.0998	18.7561	18.3836	19.0586	18.2109	19.1994	18.5809	18.0944	18.3425	18.3575	17.9562	18.4393	18.4736	18.3709	18.9539	19.0876	18.9994	18.8134	18.6121	18.4117	18.8922	19.4994	19.2999	19.4607	19.2037	18.8812	19.0277	19.1873	18.7976	19.5322	0.468466	0.386265	0.0679569	0.378117	0.0436799	0.446048	0.304198	0.123442	0.267241	0.154798	0.0572488	0.166991	0.274044	0.201092	0.462555	0.662217
O43237	DC1L2	Cytoplasmic dynein 1 light intermediate chain 2	Complete	19.3415	19.0321	18.8582	19.0732	18.8683	18.7522	18.8573	18.9091	19.1819	18.7458	18.8604	19.4417	19.2043	18.8281	19.2378	18.9381	18.6218	18.5681	18.4984	18.5877	18.8339	18.7144	18.7425	18.7597	18.7489	18.7307	18.6867	18.635	18.7309	18.8507	0.572576	0.504294	0.273002	0.383967	0.330736	0.265675	0.424289	0.492559	0.641849	0.321686	0.453024	0.600555	0.582947	0.387726	0.585232	0.604407
O43242	PSMD3	26S proteasome non-ATPase regulatory subunit 3	Complete	19.7342	19.6837	20.1516	20.2077	20.1007	20.0722	19.248	18.7496	18.7546	19.9171	19.2128	19.6643	19.3657	19.7303	19.5067	20.3477	20.418	20.4912	20.5752	20.559	20.6134	20.6839	20.4568	20.6897	20.7468	20.5256	20.6362	20.4793	20.3395	20.4808	0.741705	0.782893	0.831767	0.841008	0.868855	0.798119	0.594064	0.420297	0.451141	0.825016	0.607293	0.696839	0.651167	0.755936	0.701429	1.14961
O43251	RFOX2	RNA binding protein fox-1 homolog 2	Complete	20.4933	20.6699	20.3584	19.8475	20.5756	19.5865	20.1771	20.2636	19.7352	19.6447	20.3019	20.6508	20.3734	20.5962	20.8376	17.9248	17.8355	17.8105	17.7248	17.6578	18.0444	18.3794	17.9794	17.8694	17.728	17.923	17.7088	18.2245	18.4486	18.1375	1.06862	1.20457	0.921067	0.695914	1.07624	0.602215	0.997738	1.10621	0.888759	0.707949	1.08403	1.12351	1.07719	1.10937	1.27648	0.212477
O43252	PAPS1	Bifunctional 3'-phosphoadenosine 5'-phosphosulfate synthase 1	Complete	15.8905	17.2707	17.9144	18.1305	18.6915	16.5089	17.8499	17.5709	17.7974	18.2533	16.7383	17.0865	15.453	16.9083	16.2863	16.0544	15.5752	15.5045	16.0389	16.2769	16.7756	16.2798	16.1508	15.4907	16.403	14.7932	16.3033	16.0214	16.0536	16.251	-0.913693	-0.248824	-0.134712	0.00422842	0.253497	-0.639262	-0.013411	-0.113718	0.0240057	0.110036	-0.475883	-0.418107	-1.00289	-0.395852	-0.690126	-0.51093
O43272	PROD	Proline dehydrogenase 1, mitochondrial	Complete	18.3732	18.6924	18.7684	20.4073	19.6872	19.4659	19.4798	19.7179	19.5441	20.7789	19.9382	18.5413	19.9079	18.5387	18.313	18.363	18.1719	19.1315	19.3237	19.425	20.1836	18.4035	18.6123	18.855	19.6079	18.1963	19.0701	18.8318	18.7831	18.921	0.155548	0.359045	0.234194	0.921436	0.688292	0.553542	0.694754	0.85899	0.803502	1.19535	0.924851	0.211104	0.880379	0.269581	0.185642	0.381954
O43290	SNUT1	U4/U6.U5 tri-snRNP-associated protein 1	Complete	18.3392	18.799	19.4547	18.3861	19.4539	18.1565	18.935	19.217	18.7016	18.7311	19.113	19.5215	18.4591	18.9106	18.4341	16.5937	16.7242	16.8328	16.8079	16.8435	17.3392	16.9534	16.6473	16.1149	17.2896	16.9748	15.2707	16.6253	15.7048	16.7897	0.14089	0.404616	0.530695	0.107179	0.586446	0.0253466	0.458031	0.632037	0.427504	0.315376	0.563602	0.63508	0.267935	0.421382	0.237942	-0.30236
O43292	GPAA1	Glycosylphosphatidylinositol anchor attachment 1 protein	Complete	16.9271	16.4568	16.4716	17.5429	16.9391	16.7695	16.5791	17.1386	16.0004	16.6581	16.513	17.3443	16.5205	15.9305	16.5561	17.2236	17.3336	17.1343	17.3141	17.3845	16.8866	17.4905	17.1791	17.3553	17.5542	16.9567	17.0985	17.2463	17.0577	17.2902	-0.467269	-0.596823	-0.758029	-0.232493	-0.511697	-0.534121	-0.56557	-0.309603	-0.777939	-0.575467	-0.574497	-0.306641	-0.551613	-0.794938	-0.573549	-0.0587212
O43295	SRGP3	SLIT-ROBO Rho GTPase-activating protein 3	Complete	19.3654	18.9638	18.9511	18.1646	19.0002	18.6505	18.8502	19.5318	19.5859	18.5571	19.6841	20.358	19.9066	19.3469	19.8143	18.156	17.979	17.858	17.865	17.8041	17.7435	17.7659	17.7771	17.9512	17.6146	18.2017	17.7959	17.8946	18.0514	17.6977	0.582878	0.475061	0.313148	0.0179667	0.388297	0.224652	0.421186	0.774679	0.822145	0.240596	0.813612	0.996871	0.879865	0.59946	0.834342	0.301897
O43301	HS12A	Heat shock 70 kDa protein 12A	Complete	24.7099	23.8244	23.6829	22.8412	23.0659	23.9321	23.7679	23.692	23.743	23.0764	23.955	24.881	24.8449	24.4996	25.2279	22.7283	22.4839	22.2358	22.2902	22.1772	21.8811	22.6815	22.2801	22.4733	22.238	22.7705	21.9568	22.5844	22.8083	22.6332	2.88462	2.55331	2.35728	1.90193	2.16363	2.35515	2.5579	2.65945	2.67731	2.18268	2.68311	2.95316	2.96748	2.70251	3.17355	2.07035
O43307	ARHG9	Rho guanine nucleotide exchange factor 9	Complete	18.9661	18.8886	19.5535	17.3459	18.2706	18.6677	18.8573	19.0686	19.3564	17.9248	19.2718	19.4611	19.0721	19.0253	19.1947	16.4044	16.3315	16.2242	16.7525	16.3064	16.5274	16.6638	16.1317	16.4555	15.8172	16.4091	15.5796	16.2685	16.3923	15.9072	0.41088	0.442915	0.57337	-0.31188	0.0697411	0.231584	0.424297	0.564794	0.719717	-0.031119	0.633114	0.608961	0.527051	0.468202	0.566615	-0.375567
O43310	CTIF	CBP80/20-dependent translation initiation factor	Complete	16.3811	15.7475	16.6532	16.3723	16.3066	15.8807	15.6335	16.5037	15.9743	14.917	15.5844	16.6315	15.5207	15.8498	16.3001	14.4373	14.2164	14.3858	14.092	13.9037	14.7226	12.9392	14.462	13.8287	14.0473	13.8047	12.0816	14.0893	13.5136	13.5287	-0.702392	-0.900113	-0.679578	-0.704072	-0.787866	-0.89267	-0.976425	-0.59722	-0.789589	-1.32369	-0.980957	-0.61494	-0.97429	-0.827881	-0.684148	-1.13642
O43318	M3K7	Mitogen-activated protein kinase kinase kinase 7	Complete	16.9499	17.0371	16.268	16.1141	17.3047	14.9971	16.1327	16.7314	16.9488	16.3186	16.6126	17.0054	16.863	16.415	17.2585	13.1437	14.0306	13.0552	13.5635	13.7081	12.6188	12.2178	13.1403	11.73	12.4229	12.1525	12.8569	12.4625	13.7614	12.1945	-0.457421	-0.3487	-0.845994	-0.808096	-0.352049	-1.2491	-0.759539	-0.494054	-0.354706	-0.721367	-0.5309	-0.453185	-0.406809	-0.597205	-0.270044	-1.63674
O43324	MCA3	Eukaryotic translation elongation factor 1 epsilon-1	Complete	18.7774	17.4241	18.3327	17.3974	17.5648	17.6339	16.9122	17.4483	17.759	17.185	15.4249	16.562	17.3037	17.2438	16.0285	17.6258	18.0394	17.993	17.8545	17.7753	17.7801	17.3472	17.4259	16.5898	17.6285	17.3868	17.6286	17.7393	17.0838	16.322	0.3296	-0.183263	0.0459605	-0.291115	-0.238451	-0.185447	-0.420847	-0.169292	0.00687094	-0.349031	-1.05077	-0.644971	-0.220496	-0.258907	-0.801493	0.0968444
O43374	RASL2	Ras GTPase-activating protein 4	Complete	17.053	17.0469	17.8579	18.2919	18.1985	18.7455	18.0492	17.7526	16.8436	17.8341	17.0443	17.756	17.337	17.153	17.8354	14.9104	15.3964	15.4638	15.9273	16.256	16.7196	15.7862	15.1504	15.8214	15.7145	16.2096	10.6031	14.2617	16.7669	14.8281	-0.413052	-0.344526	-0.159117	0.0692488	0.0382666	0.262975	0.0731921	-0.0314155	-0.401658	-0.0700988	-0.341906	-0.128561	-0.206431	-0.295956	-0.0207496	-0.953427
O43390	HNRPR	Heterogeneous nuclear ribonucleoprotein R	Complete	19.3941	20.9615	20.9944	21.2389	21.4663	18.8373	20.7219	21.1537	20.8825	21.36	21.3376	19.512	20.4923	20.0669	19.2936	18.749	18.8189	18.8359	19.0434	18.7472	19.3255	18.8489	18.6392	18.5234	18.8493	18.4664	18.9655	18.6262	18.9827	19.0255	0.595236	1.32924	1.19584	1.25644	1.46516	0.299988	1.23442	1.50946	1.40076	1.44507	1.53737	0.63094	1.12746	0.893315	0.609324	0.53125
O43396	TXNL1	Thioredoxin-like protein 1	Complete	20.3009	20.2918	20.4051	20.5627	20.3048	20.1553	20.1453	20.1732	20.017	20.1967	20.3791	20.3288	20.4462	19.9999	19.8402	20.8996	20.8978	20.7996	20.8415	20.9015	20.8944	20.9252	20.7949	20.956	20.9461	20.9247	21.0821	20.8984	20.8358	20.8389	0.98574	1.04289	0.941273	0.984018	0.957981	0.83167	0.983919	1.06527	1.01454	0.945156	1.11783	0.984243	1.10796	0.865991	0.845538	1.36308
O43399	TPD54	Tumor protein D54	Complete	17.4387	17.2784	17.7791	17.6309	17.3926	17.0315	17.0901	16.6025	16.3286	16.3187	16.5213	18.5648	17.3047	17.6157	18.3126	17.6373	17.4077	17.2271	16.974	17.0732	16.9456	17.1628	17.4337	17.2548	16.962	17.6573	17.7964	17.5971	17.5862	17.3325	-0.246909	-0.245543	-0.193197	-0.197046	-0.313655	-0.428458	-0.343565	-0.552455	-0.631464	-0.721321	-0.57084	0.221274	-0.220081	-0.107123	0.185448	0.101271
O43414	ERI3	ERI1 exoribonuclease 3	Complete	18.1108	17.8616	18.4226	19.3936	18.3978	17.7884	18.3569	17.9983	18.1221	17.7926	17.8587	18.7506	18.2278	18.0706	18.5406	18.5802	18.5988	18.7117	18.7556	18.7065	18.8792	19.1036	18.7282	18.9995	18.7779	18.6544	19.2875	18.964	18.7892	19.2175	0.0425429	0.00379496	0.0848348	0.513077	0.125293	-0.123118	0.206852	0.0799096	0.168898	-0.0879606	0.0145816	0.301627	0.170132	0.0785501	0.283957	0.465976
O43426	SYNJ1	Synaptojanin-1	Complete	21.9892	21.3632	21.3054	21.5503	21.1326	21.4069	21.2472	21.5578	21.5265	20.9705	21.3714	21.0439	20.9212	21.6373	21.4728	21.945	21.7749	21.5948	21.5847	21.494	21.0685	21.7399	21.489	21.9708	21.2732	22.2228	22.2567	22.1754	22.0036	22.1563	1.71287	1.50099	1.3302	1.38187	1.31943	1.33651	1.4627	1.69255	1.68815	1.27771	1.55218	1.29355	1.30875	1.53427	1.55096	1.7674
O43427	FIBP	Acidic fibroblast growth factor intracellular-binding protein	Complete	17.9316	17.6917	17.9207	17.9404	17.6909	17.4009	17.3949	17.2559	17.3201	17.1077	17.4695	17.5904	17.5376	17.3972	17.709	18.079	18.2099	18.0171	17.9169	17.9058	17.6153	18.0208	17.8737	18.182	17.8905	18.3675	18.4237	18.285	18.1753	18.4701	-0.0346502	-0.0688271	-0.132003	-0.0723849	-0.18339	-0.279451	-0.211128	-0.256451	-0.189002	-0.382283	-0.155819	-0.20018	-0.121649	-0.196317	-0.0753558	0.272106
O43432	IF4G3	Eukaryotic translation initiation factor 4 gamma 3	Complete	17.9502	17.5323	17.7343	16.8911	17.4386	17.7426	17.624	18.114	17.728	17.2065	18.1806	18.57	18.6198	17.26	17.9233	17.2663	17.1516	17.197	17.1017	17.1172	17.2515	16.8196	17.2647	16.9822	17.1672	17.278	16.8972	17.0247	17.0911	16.4265	-0.0266422	-0.136974	-0.212535	-0.495073	-0.293578	-0.141591	-0.111568	0.13232	-0.00699363	-0.339816	0.155466	0.223506	0.335866	-0.252286	0.0172186	-0.0421943
O43447	PPIH	Peptidyl-prolyl cis-trans isomerase H	Complete	16.728	17.2535	17.7843	16.0762	17.741	16.8812	17.1408	17.1512	17.2798	17.0449	17.5172	17.8903	17.9142	17.3343	17.2551	16.4956	16.8671	16.0905	16.7181	16.5234	16.9557	17.2574	16.6042	16.7544	16.7731	15.4792	15.9383	16.3609	16.2236	16.4942	-0.553025	-0.256199	-0.190913	-0.823343	-0.161511	-0.489083	-0.321515	-0.303905	-0.206971	-0.409239	-0.134905	-0.0704809	0.0375856	-0.221963	-0.271473	-0.340315
O43464	HTRA2	Serine protease HTRA2, mitochondrial	Complete	16.11	16.2086	17.2218	16.8488	16.4726	16.7155	16.5488	15.4772	15.4908	16.578	15.5285	16.173	15.2942	16.4028	16.2141	17.6908	17.917	17.9113	17.8369	17.9798	17.7874	18.0195	17.89	17.9693	18.0122	17.8394	17.9225	18.0844	17.8365	17.583	-0.819153	-0.702975	-0.43393	-0.5121	-0.715368	-0.5559	-0.57875	-1.06232	-1.00535	-0.609889	-1.00545	-0.813254	-1.07004	-0.602166	-0.72129	0.121957
O43488	ARK72	Aflatoxin B1 aldehyde reductase member 2	Complete	17.5502	17.4221	17.695	18.3928	17.8004	17.8673	17.4038	17.9833	16.9038	18.7999	18.2183	17.0361	17.1357	16.8088	17.021	19.3017	19.6272	19.6618	19.4076	19.8103	20.2842	19.73	19.7303	19.5988	20.1591	19.371	19.7142	19.342	19.4043	19.7879	-0.198904	-0.184115	-0.229527	0.109882	-0.135578	-0.0913	-0.207255	0.073097	-0.374799	0.344907	0.171987	-0.439908	-0.291532	-0.436449	-0.37264	0.745038
O43491	E41L2	Band 4.1-like protein 2	Complete	20.8499	20.7267	21.3334	21.1898	21.2632	21.7944	20.7717	21.1668	21.3472	21.7822	20.6287	20.471	20.3262	20.7707	20.643	21.5457	21.2043	21.716	21.3271	21.5642	22.1689	21.3915	21.6781	21.5057	21.9091	21.3152	20.7263	20.8171	21.0867	21.2297	1.22219	1.22886	1.34227	1.23667	1.37649	1.49282	1.25607	1.51539	1.60816	1.62652	1.22709	1.04577	1.05723	1.18058	1.19242	1.61298
O43505	B4GA1	Beta-1,4-glucuronyltransferase 1	Complete	17.5529	17.1314	17.2456	17.5449	15.2267	17.3093	16.1913	17.084	16.5555	15.9697	16.3531	17.4201	16.6143	16.8908	17.4854	17.9694	17.925	17.7689	17.8184	17.75	17.7055	17.9475	17.9891	18.0536	17.9694	18.0309	18.5317	18.1209	18.3783	18.4157	-0.197739	-0.308395	-0.423641	-0.231702	-1.2594	-0.31637	-0.734086	-0.334337	-0.530225	-0.87131	-0.644468	-0.273831	-0.511975	-0.403007	-0.171969	0.229723
O43526	KCNQ2	Potassium voltage-gated channel subfamily KQT member 2	Complete	19.7149	18.8069	18.3573	17.9803	18.7856	19.3841	18.9645	18.7675	18.4368	18.5037	18.2321	20.0162	18.7457	19.6227	19.9054	18.612	18.5271	18.074	18.0324	18.0735	17.5778	18.1708	18.2105	18.1187	16.8071	18.4899	18.6708	18.4942	18.4418	17.7621	0.733372	0.407982	0.0565995	-0.0562785	0.294594	0.520562	0.470877	0.4284	0.309344	0.217656	0.178027	0.849052	0.389088	0.712018	0.873684	0.478266
O43572	AKA10	A-kinase anchor protein 10, mitochondrial	Complete	19.1595	18.4527	18.5245	17.7298	18.1122	18.2194	18.1435	18.4423	18.3925	17.5337	18.5443	19.2178	19.0164	18.9482	19.2721	16.5152	16.2093	15.9898	16.2734	16.183	15.7986	16.2486	15.9008	16.0982	16.2585	16.8424	15.5584	15.9321	16.6127	16.0756	0.494194	0.256572	0.128857	-0.157206	0.000582549	0.0507247	0.114162	0.281065	0.28958	-0.199222	0.314665	0.503707	0.503512	0.436715	0.600066	-0.33274
O43581	SYT7	Synaptotagmin-7	Complete	19.855	19.4296	19.2798	19.5925	18.9945	19.4672	19.1451	19.2683	19.182	19.0891	19.2386	20.2319	19.5963	19.9683	19.8067	20.2784	20.2399	20.1952	20.2907	20.0455	19.614	20.4565	20.2192	20.4404	19.981	20.6639	20.4756	20.6297	20.4908	20.6383	0.793741	0.674243	0.45511	0.593193	0.385833	0.554081	0.549334	0.655274	0.641908	0.469192	0.618593	0.942323	0.748688	0.853085	0.831067	1.12278
O43583	DENR	Density-regulated protein	Complete	16.4884	16.7766	18.0832	17.5621	16.9566	16.8701	16.6773	16.5143	16.6612	16.3857	16.7249	17.0006	15.3062	16.3029	15.6593	17.9141	17.9596	17.7555	17.7928	17.8185	17.5912	17.4288	17.5999	17.8752	17.7567	18.1497	17.9943	18.0004	17.9465	17.2519	-0.656193	-0.460078	-0.0618027	-0.224749	-0.504021	-0.49356	-0.522887	-0.592427	-0.483073	-0.692522	-0.481738	-0.455274	-1.06494	-0.642941	-0.961013	0.208331
O43592	XPOT	Exportin-T	Complete	18.9575	19.2575	18.9896	18.8727	19.2466	18.7821	19.1973	19.4845	19.4776	19.2913	19.325	19.4402	19.4653	18.618	18.7249	18.7921	18.8805	19.0041	19.0912	19.1556	19.4494	18.9535	19.0201	18.8486	19.2382	18.4781	18.5828	18.7712	18.6971	18.4775	0.407194	0.600667	0.329779	0.30322	0.495907	0.27773	0.572026	0.753238	0.773817	0.55608	0.656413	0.599898	0.693277	0.301957	0.363601	0.547924
O43598	DNPH1	2'-deoxynucleoside 5'-phosphate N-hydrolase 1	Complete	16.5265	16.853	17.2043	17.828	16.9033	17.1818	16.1547	15.694	14.8587	17.08	14.5633	14.4589	14.2363	16.3585	16.9229	17.9001	18.1938	18.4174	18.1795	18.2483	18.9716	17.5016	18.0718	17.9294	18.0154	17.7193	17.5527	17.6072	17.7563	17.5708	-0.639806	-0.427437	-0.441473	-0.117665	-0.527298	-0.367794	-0.749957	-0.964095	-1.28747	-0.394163	-1.42793	-1.55461	-1.51725	-0.620266	-0.415049	0.202912
O43615	TIM44	Mitochondrial import inner membrane translocase subunit TIM44	Complete	19.5778	20.0002	19.4304	19.6096	19.4096	18.389	19.7679	19.7882	19.5126	19.4525	19.9555	19.1486	20.2709	19.0211	18.8936	17.1897	17.0114	17.052	17.0338	17.0966	17.2336	17.0492	16.963	16.752	16.9378	16.9384	17.0732	16.8282	17.1403	16.7453	0.674324	0.918237	0.520192	0.600078	0.567077	0.119139	0.819924	0.890805	0.789442	0.625343	0.932421	0.473763	1.03385	0.466503	0.436478	-0.0718383
O43617	TPPC3	Trafficking protein particle complex subunit 3	Complete	16.7678	16.3412	15.5217	16.7774	15.8982	15.3961	15.9065	15.835	15.4684	15.3106	14.6879	14.3788	15.1709	15.3525	16.1463	16.5654	16.7282	16.6405	16.3826	16.6426	16.1428	16.2671	16.2571	16.4674	15.9186	16.3767	16.3193	16.5146	16.2456	15.7082	-0.535853	-0.646276	-1.16836	-0.540888	-0.966218	-1.08812	-0.857832	-0.900197	-1.01536	-1.15456	-1.3734	-1.58928	-1.12214	-1.03083	-0.75059	-0.313302
O43633	CHM2A	Charged multivesicular body protein 2a	Complete	17.777	18.1858	18.4336	18.4486	18.2005	19.7767	18.8693	18.201	18.0852	19.883	17.3453	16.837	16.9299	17.6728	17.3758	18.6768	18.762	18.8297	18.8168	18.7174	18.7443	18.0656	18.862	18.6326	18.5661	17.784	17.7667	18.5212	17.7629	17.3792	-0.101239	0.142448	0.0895731	0.13235	0.0391244	0.678929	0.429515	0.171758	0.152447	0.810368	-0.210166	-0.526023	-0.378552	-0.0838093	-0.219353	0.503333
O43639	NCK2	Cytoplasmic protein NCK2	Complete	20.3368	20.2406	20.2915	19.7025	20.1459	19.8498	20.0335	20.4653	20.3386	20.1345	20.6728	20.7315	20.8352	20.5186	20.4212	18.3889	18.3899	18.4093	18.3823	18.2643	18.1352	18.2317	18.0099	18.0669	18.251	18.3856	17.8741	18.223	18.5677	18.3231	1.00121	1.021	0.892203	0.637497	0.888598	0.708405	0.935323	1.19759	1.15805	0.918429	1.2464	1.15844	1.27242	1.07766	1.09658	0.391978
O43660	PLRG1	Pleiotropic regulator 1	Complete	15.7803	15.5974	15.5359	15.111	15.7976	12.9625	15.1237	16.3842	15.4778	15.1532	15.6932	15.8046	15.1846	15.7449	15.9937	14.8411	14.6837	14.9785	14.6907	14.7358	14.8468	15.027	14.6902	14.4235	14.8862	13.8271	14.7384	14.2186	14.666	14.8288	-0.961178	-0.96431	-1.16224	-1.21221	-1.01013	-2.06983	-1.19792	-0.65136	-1.01116	-1.2222	-0.933361	-0.972574	-1.11636	-0.870686	-0.81653	-0.980221
O43674	NDUB5	NADH dehydrogenase [ubiquinone] 1 beta subcomplex subunit 5, mitochondrial	Complete	16.922	16.7478	17.4433	16.5633	18.1358	16.2101	16.4632	18.8385	18.7056	15.3597	17.4958	15.9224	18.0524	15.9875	16.8436	17.6612	17.835	18.0987	17.716	17.4674	17.6371	17.8345	17.8059	17.6577	17.6807	17.4503	18.6392	18.0391	17.3377	18.1873	-0.469449	-0.472392	-0.338254	-0.627122	0.0108475	-0.759769	-0.615916	0.460565	0.429309	-1.13344	-0.144308	-0.921638	0.0959829	-0.771656	-0.44928	0.110511
O43676	NDUB3	NADH dehydrogenase [ubiquinone] 1 beta subcomplex subunit 3	Complete	17.6067	17.4635	17.4748	16.4629	17.2875	16.4613	17.2745	17.1484	16.5903	16.7809	16.9786	17.5734	17.8587	17.4699	17.7001	20.6197	20.8826	20.8395	20.7029	20.6732	20.3564	20.9062	20.8739	20.9511	20.6987	20.535	20.6826	21.3596	20.9187	20.4377	-0.174561	-0.1664	-0.324651	-0.667564	-0.359554	-0.658442	-0.263441	-0.305147	-0.51469	-0.522697	-0.370672	-0.207517	0.0141225	-0.16665	-0.0791904	1.2548
O43678	NDUA2	NADH dehydrogenase [ubiquinone] 1 alpha subcomplex subunit 2	Complete	19.3985	19.6098	19.0019	19.5034	19.2622	18.5091	19.8183	20.0773	19.8574	19.7248	19.5321	19.4668	20.0753	19.0094	18.8918	18.6918	18.6027	18.4733	18.2257	18.2325	18.0367	18.2928	18.5456	18.4032	18.2389	18.9059	18.9752	18.8296	18.5682	18.3802	0.597119	0.751279	0.335089	0.557306	0.502722	0.167597	0.841823	1.0218	0.943297	0.742364	0.747059	0.611419	0.951186	0.461704	0.435702	0.509131
O43681	GET3	ATPase GET3	Complete	19.5785	19.425	19.4489	19.6039	19.1459	19.3473	19.4996	19.523	19.6283	19.4377	19.5791	20.5525	20.2503	19.3753	20.0247	20.4339	20.4501	20.4228	20.3712	20.3407	20.4145	20.2509	20.3836	20.3991	20.3425	20.482	20.5976	20.4532	20.4646	20.383	0.674616	0.672273	0.528178	0.59779	0.451946	0.50571	0.703356	0.770694	0.841049	0.619023	0.767651	1.08101	1.02514	0.611059	0.925246	1.18294
O43684	BUB3	Mitotic checkpoint protein BUB3	Complete	18.812	19.2427	19.5498	19.5703	19.7906	19.446	19.1557	19.1057	18.8847	19.3065	19.0821	18.943	18.9774	19.217	18.7543	17.7075	18.2704	18.0774	18.3148	17.9225	18.0402	18.2033	18.1532	18.0113	18.2586	17.7407	18.2773	18.1146	18.0553	17.7577	0.344507	0.594352	0.571751	0.584259	0.733427	0.545524	0.553962	0.581598	0.509203	0.562636	0.550082	0.38484	0.487054	0.546434	0.376303	0.128426
O43707	ACTN4	Alpha-actinin-4	Complete	18.1476	18.503	18.7822	19.766	19.9739	19.3265	18.8073	17.479	17.8972	18.9375	17.6761	17.5872	17.6635	19.4238	17.7105	19.0508	18.8351	19.2378	19.3091	19.2972	19.0319	18.9052	19.0084	18.9717	19.207	18.9704	18.9795	19.2078	18.9877	18.4551	0.0583959	0.278044	0.240143	0.663086	0.813481	0.49733	0.402567	-0.155352	0.068511	0.40406	-0.0653474	-0.201546	-0.0684186	0.630824	-0.0747319	0.648003
O43739	CYH3	Cytohesin-3	Complete	18.776	18.5036	18.4325	18.1052	18.3716	17.9057	18.4859	18.7657	19.0154	18.1658	19.0428	19.0335	18.95	18.2556	18.8239	17.0818	17.1963	16.9687	17.2969	17.0315	16.6052	17.3684	17.0022	17.219	16.8923	17.5765	17.1652	17.384	17.2445	17.3664	0.329011	0.27833	0.0891038	-0.00597846	0.113841	-0.0758139	0.262917	0.427594	0.567565	0.0724219	0.532869	0.424005	0.475435	0.154065	0.406368	-0.113581
O43741	AAKB2	5'-AMP-activated protein kinase subunit beta-2	Complete	17.5929	16.9958	16.398	15.9139	15.7528	16.9731	17.0919	16.9803	17.3411	16.2215	16.7702	17.71	17.3639	16.9164	18.0466	15.7482	16.0326	15.7093	15.6423	15.7191	15.1926	15.5824	15.7221	15.9222	15.2323	15.7264	15.1979	15.5504	15.586	15.7607	-0.180522	-0.36637	-0.789809	-0.888764	-1.0297	-0.452011	-0.342768	-0.381303	-0.179617	-0.763088	-0.461897	-0.148428	-0.195084	-0.39254	0.0705304	-0.629383
O43747	AP1G1	AP-1 complex subunit gamma-1	Complete	19.1231	19.3016	18.9988	18.678	19.2498	18.6521	19.092	19.7391	19.8005	18.9984	19.5062	18.8581	19.4899	18.9453	19.0819	19.4531	19.418	19.3505	19.3771	19.4414	19.1761	19.5301	19.4052	19.5985	19.2101	19.7217	19.595	19.5792	19.6002	19.6749	0.478516	0.619498	0.333747	0.224783	0.497296	0.225297	0.526281	0.868582	0.917929	0.430234	0.735751	0.348116	0.703709	0.435565	0.517859	0.803587
O43752	STX6	Syntaxin-6	Complete	16.7573	17.6321	19.7864	16.2116	19.1628	16.6582	18.6287	18.5924	17.0535	14.9997	17.095	17.8822	17.224	16.9452	17.2151	16.4124	15.8992	16.1588	15.9014	15.6557	16.1873	15.806	16.0714	16.2553	15.4896	15.7704	15.4014	16.3206	16.5377	15.331	-0.540372	-0.094318	0.67397	-0.76881	0.459304	-0.579011	0.32495	0.349056	-0.307978	-1.28812	-0.319724	-0.0739542	-0.254201	-0.380805	-0.288766	-0.372464
O43759	SNG1	Synaptogyrin-1	Complete	19.3714	18.878	19.3728	18.7372	18.7339	19.5197	18.5512	18.2255	18.3094	18.1561	18.6428	20.0423	18.4046	19.4741	19.1143	21.5762	21.5614	21.4821	21.4453	21.3053	20.3139	21.2582	21.3223	21.8127	20.7576	21.6379	21.2473	21.68	21.5517	21.3665	0.585453	0.43841	0.495313	0.248607	0.272017	0.57526	0.291277	0.182843	0.252472	0.0682664	0.357804	0.860308	0.244892	0.65139	0.53185	1.62477
O43761	SNG3	Synaptogyrin-3	Complete	20.7329	21.068	21.0356	21.2635	20.6778	20.597	20.323	20.3616	20.4247	20.7452	20.7406	21.3647	20.5162	21.2797	20.6852	22.5481	22.5924	22.4576	22.5448	22.4532	21.9163	22.3049	22.3112	22.7557	21.9368	22.733	22.6234	22.7382	22.5652	22.4247	1.17181	1.37478	1.21364	1.26636	1.12086	1.00984	1.06112	1.15061	1.19646	1.18088	1.27606	1.43231	1.13756	1.38834	1.21064	2.00069
O43772	MCAT	Mitochondrial carnitine/acylcarnitine carrier protein	Complete	17.4542	16.8022	17.8011	17.1706	17.8788	18.4671	16.9967	14.7847	17.8492	18.1514	16.0221	16.4266	16.0088	17.2332	16.126	18.9445	19.2642	19.5699	19.2581	19.7463	20.1569	19.3869	19.2915	19.0641	19.8261	18.6122	18.7204	19.2391	18.6571	18.0689	-0.240247	-0.449142	-0.183681	-0.382478	-0.101356	0.150677	-0.384131	-1.37604	0.0471137	0.0662517	-0.78937	-0.703561	-0.767945	-0.263255	-0.759364	0.606882
O43776	SYNC	Asparagine--tRNA ligase, cytoplasmic	Complete	18.8464	18.8167	18.6763	19.6326	18.8266	19.5218	18.9558	18.6005	18.5259	19.2541	18.499	18.4905	18.38	18.6421	18.7936	20.0747	20.093	20.0913	20.1371	20.1413	20.496	20.4784	20.1623	20.2952	20.3899	20.1928	20.5686	20.3098	20.3818	20.5725	0.359321	0.412167	0.19442	0.609349	0.312495	0.576094	0.467073	0.352714	0.349106	0.540107	0.294856	0.189141	0.234488	0.311802	0.3933	1.04402
O43795	MYO1B	Unconventional myosin-Ib	Complete	17.9994	18.1733	18.9886	18.4798	19.1689	19.0879	18.8856	18.1577	18.3669	18.9176	18.3721	19.1816	18.531	18.7252	18.4666	16.8595	17.063	17.3599	17.5807	17.3623	17.5461	17.4164	17.0248	16.8667	17.4743	16.994	16.7695	17.0494	17.1952	16.6649	-0.00544967	0.137081	0.329315	0.14495	0.461976	0.401096	0.436593	0.152108	0.278138	0.395484	0.239305	0.488068	0.298304	0.345706	0.251974	-0.199538
O43809	CPSF5	Cleavage and polyadenylation specificity factor subunit 5	Complete	17.0463	18.1198	17.5932	17.5312	18.7908	17.8664	18.1298	17.9774	17.5576	18.0908	17.4855	16.9603	17.5094	18.2693	17.8615	16.7673	17.2681	17.2954	17.1762	17.2102	17.2868	17.6882	16.97	17.087	17.3238	17.2801	17.6828	17.2326	16.7163	17.3422	-0.415944	0.114205	-0.273493	-0.237216	0.296876	-0.0916453	0.10821	0.0704433	-0.0830285	0.0402003	-0.148812	-0.472696	-0.133576	0.159651	-0.00945443	-0.235217
O43813	LANC1	Glutathione S-transferase LANCL1	Complete	21.0493	20.936	20.7397	21.3571	20.8173	21.3278	20.9821	20.3028	20.1788	21.0801	20.0564	20.4372	20.2951	20.9426	20.9813	21.156	21.2496	21.0221	20.8632	20.7993	20.8976	21.5327	21.2363	21.5465	21.2509	21.0407	21.3431	21.4431	20.944	21.6134	1.30807	1.31835	1.08579	1.30405	1.18174	1.30463	1.34748	1.12398	1.08675	1.32481	0.976549	1.03113	1.0441	1.25075	1.33857	1.46222
O43815	STRN	Striatin	Complete	16.6055	16.1207	16.5087	15.8981	16.4968	15.6842	16.6071	16.736	16.9809	16.4606	16.8542	16.5494	16.469	16.4438	16.4319	16.1651	15.983	16.0139	15.8793	16.1057	15.615	15.9202	15.7979	15.9713	15.8769	16.2489	16.2155	16.1275	16.2365	16.0882	-0.605748	-0.74053	-0.741981	-0.89512	-0.704796	-0.971924	-0.553413	-0.491993	-0.340384	-0.660343	-0.42514	-0.650436	-0.573372	-0.585413	-0.627181	-0.468138
O43837	IDH3B	Isocitrate dehydrogenase [NAD] subunit beta, mitochondrial	Complete	20.0848	21.3761	21.191	22.1182	21.4731	20.1955	21.7278	21.7372	21.8287	22.1907	21.6556	20.1174	21.4486	20.2879	20.0162	20.7373	20.5187	20.5887	20.515	20.5019	20.5566	20.9904	20.6649	20.6955	20.3888	20.7328	21.0219	21.0772	20.8979	20.9755	0.892691	1.5065	1.28075	1.61067	1.46811	0.847862	1.67152	1.77383	1.82304	1.80207	1.67659	0.892815	1.53173	0.983516	0.921554	1.30029
O43847	NRDC	Nardilysin	Complete	15.5051	15.6532	15.3391	12.5602	16.7461	13.6333	15.7412	17.3425	16.2701	14.8687	15.6129	15.1022	16.0808	14.993	16.5066	14.0178	14.1273	13.9233	14.0834	13.8989	14.1003	13.7593	13.2239	13.4345	13.219	10.4282	13.0719	13.1192	13.7412	12.1897	-1.07971	-0.940432	-1.24724	-2.2398	-0.595949	-1.79922	-0.929612	-0.217209	-0.657577	-1.34442	-0.968495	-1.27637	-0.737513	-1.17755	-0.594915	-1.29864
O43852	CALU	Calumenin	Complete	15.2273	16.3732	16.4537	16.4479	16.7153	15.1908	15.3607	14.7564	16.216	16.2863	15.5976	16.0385	15.7592	15.9308	16.1528	18.5215	18.2462	18.4788	18.4737	18.5582	18.4791	17.4398	18.4566	18.3422	18.367	18.1205	17.6939	18.1857	18.347	16.9747	-1.19933	-0.632571	-0.765735	-0.673626	-0.609384	-1.17095	-1.09495	-1.38884	-0.681741	-0.735271	-0.975189	-0.871398	-0.873457	-0.794816	-0.747777	0.443263
O43854	EDIL3	EGF-like repeat and discoidin I-like domain-containing protein 3	Complete	19.0425	19.872	20.6116	20.2394	19.6579	19.658	18.7865	16.7818	17.0734	18.3528	17.6168	16.8463	17.3556	17.9742	17.6224	18.4853	18.3398	17.8286	18.7235	17.7333	17.2877	18.3535	17.8902	18.0996	18.0034	17.6138	18.2177	18.0928	17.9653	18.8021	0.443802	0.8634	1.03045	0.853807	0.675517	0.631047	0.393517	-0.471227	-0.299124	0.152787	-0.0913347	-0.522003	-0.198575	0.0392075	-0.112797	0.429271
O43865	SAHH2	S-adenosylhomocysteine hydrolase-like protein 1	Complete	20.7706	20.6792	20.7368	21.2636	20.8115	21.8453	20.8361	20.1563	19.9906	21.4676	20.2703	19.9475	20.1585	21.167	20.5064	21.8278	21.8361	21.9409	21.9468	21.9582	22.5072	22.246	21.9914	21.9162	22.6317	22.0105	22.0117	22.1014	21.8813	21.8865	1.18803	1.20855	1.08457	1.26639	1.17924	1.51337	1.28408	1.05759	1.00274	1.49133	1.0702	0.819343	0.986335	1.34232	1.13338	1.72208
O43920	NDUS5	NADH dehydrogenase [ubiquinone] iron-sulfur protein 5	Complete	17.6996	16.9439	16.6496	18.0313	16.8256	16.4957	16.1072	16.1182	15.924	16.906	15.9143	15.51	16.0643	16.5958	16.6883	19.9194	19.9083	19.829	19.6165	19.6008	19.4524	20.0442	19.9134	20.1329	19.7242	19.7659	19.9996	20.4325	19.9483	19.9153	-0.134577	-0.388562	-0.681112	-0.0357654	-0.561252	-0.644586	-0.770626	-0.771907	-0.812058	-0.468946	-0.836568	-1.09999	-0.744447	-0.523405	-0.516411	0.983963
O43924	PDE6D	Retinal rod rhodopsin-sensitive cGMP 3',5'-cyclic phosphodiesterase subunit delta	Complete	17.1566	16.4698	16.4499	17.4916	16.2397	16.2487	15.9747	16.0552	15.907	16.3154	16.2257	15.6619	16.3364	16.0206	16.8249	17.2408	17.4471	17.3441	17.3958	17.335	17.5966	17.3955	17.3118	17.2844	17.5365	17.4221	17.5702	17.2879	17.6088	17.3683	-0.368405	-0.591295	-0.767386	-0.253153	-0.817098	-0.744229	-0.828187	-0.800427	-0.81963	-0.722752	-0.700237	-1.03431	-0.62944	-0.75816	-0.457386	-0.0520699
O43929	ORC4	Origin recognition complex subunit 4	Complete	25.8342	25.5841	25.075	24.5558	20.6238	24.939	22.3408	25.3216	19.6554	23.1271	25.1914	27.093	25.4345	25.1185	25.0045	22.7557	23.7851	24.7971	23.904	24.3689	22.9257	24.871	24.6975	24.0408	24.6051	24.6502	24.6835	24.2847	23.7986	25.2988	3.36881	3.30574	2.95868	2.59266	1.09726	2.76132	1.93784	3.39775	0.853159	2.20446	3.22431	3.90993	3.21673	2.95509	3.07701	2.08097
O60229	KALRN	Kalirin	Complete	19.4642	18.9389	19.2057	17.8619	18.664	18.8998	18.7945	18.6745	18.7652	18.4635	19.2069	19.1448	19.0595	19.4811	19.4892	16.2038	16.4149	16.2876	16.3453	16.4229	16.1977	16.243	16.2965	16.1412	16.1141	16.8339	16.0673	16.3608	16.7829	15.9355	0.625402	0.464425	0.423114	-0.104006	0.241495	0.325207	0.397008	0.386258	0.455903	0.200353	0.604727	0.472116	0.521739	0.65425	0.693839	-0.453164
O60231	DHX16	Pre-mRNA-splicing factor ATP-dependent RNA helicase DHX16	Complete	17.6213	17.1591	18.5044	16.673	16.7167	16.6792	15.7268	16.7401	18.1431	15.4604	16.6987	17.2276	16.6074	16.6017	17.1579	15.7653	17.1918	16.9656	17.1144	17.1636	16.4381	14.3844	16.6039	15.3565	16.5193	16.9541	15.9993	16.1384	16.5047	15.9414	-0.168278	-0.296544	0.120166	-0.582929	-0.608779	-0.570552	-0.935888	-0.490122	0.17826	-1.09015	-0.493217	-0.357095	-0.514861	-0.520981	-0.313491	-0.622748
O60241	AGRB2	Adhesion G protein-coupled receptor B2	Complete	17.9731	17.7453	18.4431	16.201	17.764	17.3067	17.5619	17.788	17.8524	16.9614	18.3518	18.4992	18.1342	18.5606	18.6417	15.4247	15.7906	14.9589	15.387	15.7139	14.3317	14.9824	15.2453	15.4286	13.8356	15.869	16.1927	14.4577	13.838	13.2304	-0.0167688	-0.0458924	0.0936919	-0.773105	-0.151491	-0.317428	-0.138566	-0.0153563	0.0485396	-0.445129	0.2304	0.192883	0.130568	0.278527	0.32764	-0.754483
O60242	AGRB3	Adhesion G protein-coupled receptor B3	Complete	19.2971	18.8014	19.2073	17.1057	18.6517	18.888	18.6981	18.6015	18.6451	17.6388	19.2451	19.3009	18.8131	19.4322	19.4625	16.0519	15.943	15.8234	15.7349	15.4486	15.4186	15.8993	15.5967	15.6882	15.9524	16.5187	16.0044	15.674	16.2381	16.0744	0.553436	0.405634	0.423792	-0.408616	0.236127	0.320453	0.355101	0.353172	0.402305	-0.154041	0.621459	0.539647	0.417591	0.634281	0.682304	-0.511925
O60245	PCDH7	Protocadherin-7	Complete	16.9018	16.8857	17.5883	16.6993	17.7796	16.5303	16.4508	16.6356	15.6399	16.3758	16.2782	17.0555	16.7	16.4711	17.0124	17.9302	17.9058	17.9905	17.8148	17.6813	17.4984	17.7337	17.9184	17.8402	17.1178	18.3103	18.2183	18.172	18.5884	17.0716	-0.478156	-0.41347	-0.275591	-0.572345	-0.14465	-0.630615	-0.621318	-0.53748	-0.938839	-0.696797	-0.677266	-0.43152	-0.475736	-0.574282	-0.376348	0.214587
O60256	KPRB	Phosphoribosyl pyrophosphate synthase-associated protein 2	Complete	17.3441	17.4472	17.5217	17.8178	17.42	17.9609	17.2539	16.4106	16.4437	17.8138	16.1985	17.2066	16.704	17.4506	16.9057	18.1255	18.2478	18.1638	18.2659	18.3856	18.7863	18.4063	18.4775	18.4907	18.7727	18.237	18.3533	18.3358	18.0663	18.2492	-0.287687	-0.173353	-0.304383	-0.121735	-0.301699	-0.0535544	-0.27238	-0.639396	-0.580105	-0.0788154	-0.712173	-0.366178	-0.474046	-0.174523	-0.422473	0.290119
O60260	PRKN	E3 ubiquitin-protein ligase parkin	Complete	19.3015	18.8848	18.0309	18.3132	18.3617	18.5469	18.3541	18.2517	18.7248	18.3951	18.9044	18.7821	18.7554	19.1287	18.7417	16.4248	16.28	16.3274	16.8454	15.8083	16.1787	16.3916	15.7388	15.962	16.7032	16.7073	19.5794	16.6209	15.6162	16.499	0.555331	0.441324	-0.0844104	0.0778151	0.109495	0.182859	0.20567	0.194713	0.437875	0.170973	0.472303	0.315278	0.393173	0.510385	0.370867	-0.367696
O60262	GBG7	Guanine nucleotide-binding protein G(I)/G(S)/G(O) subunit gamma-7	Complete	16.7424	15.9448	15.9011	17.1294	15.7553	16.6441	16.3227	15.7764	15.1951	16.462	15.2579	14.9581	15.5388	16.0584	15.7634	17.906	17.5729	17.3833	17.1657	17.1949	17.5807	18.3904	18.3599	17.4988	17.7522	17.8491	18.1747	18.0211	17.6369	18.4358	-0.546794	-0.815744	-1.00448	-0.399082	-1.02861	-0.584716	-0.67696	-0.926734	-1.13731	-0.659763	-1.12389	-1.3387	-0.966638	-0.742724	-0.916034	0.20522
O60268	K0513	Uncharacterized protein KIAA0513	Complete	19.4148	19.6293	19.8933	18.7343	19.255	18.0698	19.4049	19.9029	19.988	18.9242	20.3115	20.1026	20.4987	18.8548	19.2666	18.909	18.6884	18.5547	18.4954	18.4517	17.5828	17.9242	18.5868	18.6523	17.8044	18.6955	17.9927	18.7076	18.3114	17.6197	0.604139	0.759612	0.720164	0.247452	0.499561	-0.00959741	0.66221	0.942776	1.0016	0.398359	1.08822	0.886402	1.13014	0.398594	0.597664	0.593153
O60271	JIP4	C-Jun-amino-terminal kinase-interacting protein 4	Complete	18.6606	18.5098	18.9544	18.504	18.9241	18.7227	18.8056	18.7809	18.9976	18.8651	18.634	18.9559	18.4906	18.6446	18.9939	18.3155	17.9949	18.0928	17.801	17.8792	18.5387	18.3073	18.1399	17.9153	17.8385	17.9423	18.3086	17.8157	18.2245	17.9769	0.279309	0.280972	0.314535	0.154677	0.355069	0.253763	0.401826	0.434463	0.559604	0.372935	0.353946	0.390453	0.281235	0.312815	0.479842	0.363578
O60282	KIF5C	Kinesin heavy chain isoform 5C	Complete	18.4421	18.707	18.6656	18.5363	18.4875	18.5653	18.8882	19.2697	19.3613	18.6574	19.1737	19.9542	19.4186	18.4858	18.7478	18.738	18.5423	18.4813	18.4192	18.4152	18.3391	18.5807	18.5049	18.6378	18.1904	18.6891	18.7067	18.5375	18.7183	18.481	0.185229	0.365279	0.189791	0.167676	0.164442	0.190265	0.437705	0.655902	0.721929	0.283703	0.590205	0.822236	0.67354	0.248001	0.373516	0.527023
O60285	NUAK1	NUAK family SNF1-like kinase 1	Complete	20.1618	19.1744	19.2992	18.7495	19.0781	19.5805	19.2345	18.924	18.9507	18.8472	19.1738	20.196	19.5718	19.7871	20.3215	18.0228	17.8849	17.7562	17.7089	17.6864	17.528	17.7203	17.0244	17.6945	17.3794	18.0288	18.0648	17.7004	18.0237	18.0937	0.925847	0.56511	0.463498	0.253572	0.422314	0.599794	0.588187	0.499276	0.538664	0.365233	0.590222	0.926824	0.738294	0.779135	1.0535	0.250371
O60291	MGRN1	E3 ubiquitin-protein ligase MGRN1	Complete	16.188	15.547	15.9695	16.6574	8.25092	16.7276	15.3647	15.0264	14.236	16.0887	15.5841	14.8461	14.8998	12.7973	15.103	16.9026	16.2536	16.6671	16.2629	16.279	16.4206	16.771	16.002	16.4923	16.3472	15.5619	15.0676	16.5938	15.8768	16.0814	-0.785563	-0.985825	-0.974912	-0.589205	-4.30544	-0.551027	-1.09324	-1.26655	-1.56532	-0.82016	-0.981092	-1.38713	-1.23674	-2.07371	-1.20142	-0.182897
O60307	MAST3	Microtubule-associated serine/threonine-protein kinase 3	Complete	20.3629	19.2105	19.5862	18.8935	18.5438	19.502	19.2144	18.5966	18.8398	18.0739	19.3326	20.0263	19.236	20.1286	20.1756	16.2367	16.1179	15.9451	16.318	15.9881	15.522	15.8828	15.8297	15.9014	15.7979	16.067	15.2689	15.6447	16.3187	15.2767	1.01246	0.58058	0.587487	0.311585	0.189015	0.568115	0.579454	0.350973	0.489163	0.0329488	0.659757	0.853388	0.59636	0.918499	0.990453	-0.44042
O60313	OPA1	Dynamin-like 120 kDa protein, mitochondrial	Complete	18.4209	18.0978	18.1313	18.257	17.6555	18.548	18.1394	17.627	17.5445	17.7055	17.7616	18.1923	18.0089	18.2587	17.883	20.365	20.4033	20.2495	20.2271	20.2113	20.033	20.4819	20.3485	20.4973	19.9766	20.3659	20.7502	20.6313	20.4443	20.3815	0.176068	0.104793	-0.0410064	0.0551973	-0.19885	0.183309	0.112356	-0.0883	-0.0888452	-0.125378	-0.0279365	0.0601499	0.0775995	0.15532	-0.000166556	1.15628
O60331	PI51C	Phosphatidylinositol 4-phosphate 5-kinase type-1 gamma	Complete	21.4131	20.5632	20.7042	19.1204	20.0266	20.2162	20.5092	20.7272	21.0314	19.5462	21.0225	22.2209	21.6898	21.241	21.9928	19.6099	19.3371	19.3106	19.3401	19.2333	18.4189	19.2883	19.179	19.4379	18.7437	19.7566	19.194	19.4062	19.7338	19.3403	1.46477	1.15896	1.07047	0.402993	0.836479	0.856227	1.14202	1.31626	1.46721	0.665634	1.39948	1.80262	1.63368	1.37251	1.77564	0.864255
O60343	TBCD4	TBC1 domain family member 4	Complete	19.2887	19.5928	19.7098	19.6336	19.7713	19.2993	19.2192	19.2393	19.4029	19.5254	19.2155	19.4971	19.2026	19.5173	19.717	17.0833	16.9384	17.1081	17.1424	16.8804	17.0168	17.3051	17.0222	16.8741	17.5491	17.206	16.3759	17.1069	17.5781	16.4633	0.549831	0.744018	0.64087	0.609728	0.725014	0.486353	0.581542	0.642141	0.740478	0.656678	0.608472	0.624516	0.582228	0.669022	0.792294	-0.11298
O60346	PHLP1	PH domain leucine-rich repeat-containing protein phosphatase 1	Complete	16.767	15.8604	16.932	17.1516	16.3382	15.9935	16.1856	16.5053	16.6795	16.4387	16.0514	16.5241	16.0014	16.8083	16.5975	14.9982	14.4032	14.314	14.2902	14.9412	14.5187	15.259	14.7834	14.9098	14.7681	13.2173	15.2423	13.4915	13.5395	9.33448	-0.53621	-0.851848	-0.559123	-0.390143	-0.77405	-0.847151	-0.736554	-0.596518	-0.474907	-0.669778	-0.776566	-0.661367	-0.77105	-0.43667	-0.555634	-0.919466
O60443	GSDME	Gasdermin-E	Complete	19.268	19.1423	19.3295	19.9272	19.5524	19.7907	19.0538	19.2249	19.0432	19.1493	18.3441	18.1073	18.986	18.958	19.2708	19.4707	20.0446	19.9873	20.0618	20.4371	20.2428	19.8395	19.9041	19.7909	19.8691	19.893	19.9229	19.6055	19.7606	20.0746	0.540898	0.551384	0.476585	0.728036	0.629441	0.684568	0.509674	0.635607	0.579957	0.495059	0.227048	0.0233999	0.490662	0.440741	0.599494	0.810393
O60477	BRNP1	BMP/retinoic acid-inducible neural-specific protein 1	Complete	16.4446	16.0772	14.8829	14.6625	16.1009	15.6537	15.7591	16.0541	15.718	15.4325	15.3422	14.3779	15.9431	16.0812	16.5607	15.8642	16.1161	16.4031	16.2802	16.3749	15.5803	16.2298	15.7547	15.9994	16.4138	15.6908	14.7198	16.2083	15.9718	15.6276	-0.675065	-0.759151	-1.44433	-1.39286	-0.877688	-0.984222	-0.921858	-0.800912	-0.903981	-1.10214	-1.087	-1.58964	-0.795699	-0.73342	-0.571561	-0.584496
O60486	PLXC1	Plexin-C1	Complete	17.207	17.5525	17.2526	16.5734	17.0535	18.2566	16.7541	17.674	17.6255	16.4076	17.6612	17.7291	17.4391	17.2295	17.2625	15.8266	16.5134	16.5219	16.8861	16.662	15.8144	15.2715	15.7806	16.3737	16.1188	15.9134	16.2366	15.5019	15.9094	15.1973	-0.346713	-0.128363	-0.420631	-0.623074	-0.461737	0.0657554	-0.489516	-0.0670056	-0.0527238	-0.683106	-0.0718747	-0.140179	-0.163289	-0.264767	-0.268299	-0.599053
O60488	ACSL4	Long-chain-fatty-acid--CoA ligase 4	Complete	13.6162	16.3169	18.467	16.0551	16.3146	15.876	15.7826	14.9058	15.5873	16.0208	15.8905	15.6862	16.1571	15.4242	15.4303	15.5076	15.0001	15.6858	14.8827	15.4563	15.1946	15.5705	15.2007	15.3419	14.7724	12.747	13.4018	15.5082	14.4257	13.5971	-1.89319	-0.656639	0.103995	-0.831878	-0.784391	-0.894544	-0.911647	-1.32118	-0.962284	-0.849357	-0.846988	-1.02377	-0.705253	-1.00159	-1.05998	-0.72244
O60493	SNX3	Sorting nexin-3	Complete	20.0882	19.7506	19.9301	19.223	19.5243	19.3128	19.5254	19.4193	19.5787	19.6152	19.3975	20.314	19.8642	19.5967	20.221	17.5371	17.5948	17.6278	17.8081	17.7691	17.9214	18.245	17.8498	17.7643	17.9776	17.6445	17.6104	17.3654	17.7563	18.1066	0.894172	0.811484	0.736041	0.444349	0.61715	0.491799	0.714561	0.723682	0.818952	0.695299	0.688156	0.977824	0.861903	0.701431	1.01008	0.0625283
O60502	OGA	Protein O-GlcNAcase	Complete	19.0167	18.604	18.3498	18.7743	17.7616	18.6134	18.2614	18.4393	18.2109	17.976	17.9595	18.4003	17.9506	18.456	18.766	19.2833	19.14	19.2795	18.9872	18.7063	19.0898	18.8794	19.1178	19.2773	18.6238	19.1557	19.5154	19.304	19.4182	19.6238	0.432669	0.321251	0.0533461	0.263571	-0.15255	0.209665	0.16539	0.279696	0.20851	-0.00915071	0.0586879	0.150125	0.0529741	0.235846	0.381356	0.737927
O60503	ADCY9	Adenylate cyclase type 9	Complete	17.852	17.5787	18.0157	16.987	17.5023	17.3153	17.4986	17.5139	17.6128	17.2575	17.8844	18.977	18.2498	17.8001	18.0349	16.1317	16.0889	15.8801	15.9147	15.992	15.6224	16.6292	16.3535	16.492	16.2248	17.5065	16.4208	16.6655	16.3188	17.1462	-0.0689468	-0.117152	-0.090954	-0.456427	-0.265764	-0.313948	-0.166069	-0.13956	-0.0583786	-0.317898	0.0258226	0.399542	0.179428	-0.0318636	0.0654596	-0.481051
O60504	VINEX	Vinexin	Complete	19.6313	20.39	20.7447	21.0355	21.0814	21.161	20.3097	19.7524	19.9127	20.5289	19.555	20.0175	19.7474	20.7209	19.699	18.1158	18.2165	19.1983	19.0577	19.0032	19.4549	18.5079	18.4381	18.0588	19.0493	18.2459	18.0801	18.2624	18.3974	17.1112	0.69739	1.0849	1.08796	1.17449	1.2971	1.23733	1.05534	0.874615	0.967987	1.08793	0.757101	0.849607	0.812555	1.16026	0.78452	0.286349
O60506	HNRPQ	Heterogeneous nuclear ribonucleoprotein Q	Complete	19.5743	20.4603	20.3127	20.4876	20.952	19.4872	20.4987	20.7116	20.3083	20.5511	20.5736	19.7707	20.0381	20.1105	19.4872	19.7702	19.9202	19.8023	19.8663	19.867	20.1606	19.9651	19.7942	19.6857	19.9882	19.7319	19.9329	19.8762	19.7717	19.7781	0.672837	1.11495	0.901334	0.953785	1.24057	0.562139	1.13747	1.30916	1.14454	1.09745	1.20296	0.742834	0.935427	0.911127	0.693	0.926258
O60518	RNBP6	Ran-binding protein 6	Complete	19.7866	18.9299	18.5484	19.7136	18.176	17.8042	18.8521	18.7281	19.0168	18.1602	18.6187	18.4327	18.933	18.6533	18.8264	18.4642	18.4362	18.0217	18.3389	18.1738	18.1299	17.9049	18.456	18.1271	18.053	17.9983	17.8526	18.0902	18.4216	17.4157	0.764261	0.460607	0.139154	0.641958	0.0284152	-0.116767	0.422013	0.41052	0.568175	0.0700189	0.347238	0.164149	0.468274	0.316363	0.407453	0.4211
O60524	NEMF	Nuclear export mediator factor NEMF	Complete	18.8019	18.3418	18.5168	18.2645	18.4217	18.4122	18.4548	18.7873	18.6649	18.3345	18.5012	19.235	18.6608	18.6357	18.9602	17.5262	17.7452	17.5984	17.6771	17.5637	17.8603	17.7281	17.3957	17.5036	17.6673	17.0004	17.7823	17.2785	17.8674	17.8031	0.340183	0.209142	0.125513	0.0582146	0.135709	0.128493	0.249407	0.437371	0.411132	0.144906	0.295829	0.511157	0.353178	0.309183	0.465274	0.0583111
O60547	GMDS	GDP-mannose 4,6 dehydratase	Complete	14.6748	14.8292	15.0039	15.5293	15.5353	14.9096	15.0684	14.2234	14.0196	14.8413	14.5881	15.0034	14.7631	14.7435	13.953	15.8671	15.8917	15.9303	16.0962	16.1364	16.2592	16.3208	16.1207	15.8414	16.45	16.3351	16.4249	16.0529	15.8046	16.2019	-1.43729	-1.29274	-1.39205	-1.0437	-1.12466	-1.28437	-1.22197	-1.63035	-1.66192	-1.35621	-1.41709	-1.31912	-1.29453	-1.27939	-1.69831	-0.583397
O60573	IF4E2	Eukaryotic translation initiation factor 4E type 2	Complete	17.8972	17.9953	19.2418	17.1281	18.5152	18.0842	18.2542	18.3446	17.795	17.5381	18.4911	18.3282	18.0379	17.9647	18.2713	14.4433	15.4996	15.2954	15.4044	15.0384	15.2983	15.0909	15.0218	14.8108	15.3667	15.823	15.2643	15.425	15.3046	14.7773	-0.0494542	0.0609851	0.438697	-0.399616	0.176529	-0.0037838	0.162257	0.236793	0.0229025	-0.197295	0.291407	0.118917	0.0898594	0.0353219	0.167621	-1.1341
O60610	DIAP1	Protein diaphanous homolog 1	Complete	17.6885	17.4899	17.6478	17.1313	17.5527	17.084	17.1066	17.5233	17.7857	17.5642	17.9561	18.1794	18.0665	17.7872	18.1094	16.6029	16.4774	16.4034	16.4081	16.5074	16.1926	15.9079	16.2026	16.3778	16.1406	16.529	16.3341	16.3245	16.6294	16.1766	-0.139365	-0.155111	-0.249897	-0.398326	-0.243764	-0.407261	-0.336362	-0.135291	0.0187775	-0.186078	0.0571877	0.0545862	0.10195	-0.0371094	0.0976622	-0.298786
O60641	AP180	Clathrin coat assembly protein AP180	Complete	20.8334	20.7735	20.783	20.8406	20.474	20.7233	20.5735	20.1129	20.4148	20.6229	20.1403	20.1164	20.1724	20.8532	20.5534	22.1075	22.0796	21.7671	21.6026	21.5842	21.1632	21.7998	22.0358	22.2903	21.5558	22.1614	22.1084	22.2521	22.0586	22.1901	1.2151	1.24887	1.10452	1.09599	1.03188	1.06078	1.16998	1.03796	1.19206	1.12831	1.01331	0.892375	0.992205	1.21424	1.15371	1.83026
O60645	EXOC3	Exocyst complex component 3	Complete	18.8468	18.8492	18.7387	18.3606	18.9369	18.2382	18.8531	19.009	19.3482	18.5078	18.975	19.888	19.314	18.7835	19.2112	18.3987	18.4036	18.435	18.4704	18.4304	18.0938	18.0694	18.214	18.3192	18.1049	18.3883	17.9721	18.1712	18.1414	17.7599	0.359492	0.426078	0.221359	0.0969201	0.36068	0.0583085	0.422482	0.537821	0.716083	0.2194	0.503192	0.793576	0.629328	0.369516	0.573734	0.395757
O60664	PLIN3	Perilipin-3	Complete	18.4222	19.4514	21.1617	19.8335	19.0681	18.7424	17.9218	17.697	17.1024	18.3794	19.1038	15.3035	18.5404	18.4788	17.7499	19.5576	18.937	18.9119	18.5987	18.7979	19.5428	18.6686	18.5763	18.8633	19.0984	17.8754	18.615	18.1738	18.4079	18.4565	0.17665	0.683547	1.26812	0.690289	0.417956	0.261695	0.0178212	-0.0565903	-0.286144	0.164199	0.559569	-1.18932	0.302296	0.245158	-0.0577121	0.844018
O60684	IMA7	Importin subunit alpha-7	Complete	20.976	20.7891	20.8581	20.5003	20.5918	20.0823	20.7556	20.5624	20.6473	20.4528	20.6107	21.1305	20.8296	20.8357	21.0758	18.8012	18.554	18.418	18.4917	18.42	18.4695	18.3514	18.3866	18.2117	18.4091	18.391	18.436	18.3442	19.3362	18.6518	1.27653	1.25554	1.13698	0.958913	1.08332	0.802223	1.24909	1.24157	1.29582	1.05521	1.21919	1.33101	1.27004	1.20712	1.3794	0.551435
O60716	CTND1	Catenin delta-1	Complete	20.3141	19.9153	19.7499	19.5761	19.8691	20.2277	20.1203	19.7966	19.9042	19.5909	19.8937	20.8893	20.279	20.6523	20.8188	18.6859	18.2316	18.6836	18.5522	18.3647	19.0279	18.1596	18.7166	18.351	18.6689	18.5841	18.6781	18.2655	18.6972	18.2327	0.991456	0.881918	0.658225	0.586582	0.767736	0.860865	0.973055	0.89461	0.964189	0.684858	0.905351	1.22665	1.03729	1.13227	1.26836	0.506875
O60733	PLPL9	85/88 kDa calcium-independent phospholipase A2	Complete	20.0584	18.7433	19.2178	18.5477	18.162	19.5548	19.4167	19.0164	19.2535	18.395	19.0509	19.8698	19.587	19.9524	20.3025	16.7152	16.0952	16.456	16.3257	16.1405	16.0057	16.5544	16.458	16.7014	16.9617	16.1532	17.2787	15.7258	16.4841	17.2785	0.881311	0.380792	0.428327	0.172271	0.0222888	0.589427	0.667335	0.541137	0.673812	0.17093	0.536419	0.785706	0.744736	0.846599	1.04529	-0.255369
O60749	SNX2	Sorting nexin-2	Complete	18.1571	18.317	18.6094	18.421	18.5842	18.6453	18.3756	18.4698	18.5317	18.6777	18.3654	18.7519	18.3687	18.2427	18.2706	18.2679	18.1052	18.3298	18.3718	18.2938	18.4669	18.206	18.2774	18.1267	18.3155	18.2854	18.007	18.0935	18.0383	17.8336	0.0624791	0.198533	0.165514	0.121258	0.206658	0.222555	0.214989	0.293529	0.351691	0.292424	0.236367	0.302187	0.229728	0.1488	0.167283	0.345191
O60762	DPM1	Dolichol-phosphate mannosyltransferase subunit 1	Complete	15.3115	15.2058	15.264	14.6859	14.7696	14.9625	14.8388	15.6282	15.599	14.9636	14.1871	13.464	14.6367	14.7307	14.7272	15.9077	15.9202	16.0447	16.106	16.0332	15.5692	16.1537	15.8242	16.0589	15.8992	15.7017	16.2444	15.7529	15.8291	15.9568	-1.16307	-1.13173	-1.2797	-1.38346	-1.45901	-1.26303	-1.32172	-0.993908	-0.95706	-1.30364	-1.59261	-1.98494	-1.348	-1.28463	-1.36381	-0.567679
O60763	USO1	General vesicular transport factor p115	Complete	19.9936	20.0943	19.8941	19.8158	20.121	19.281	20.2455	20.3748	20.2956	20.0048	20.4886	20.6663	20.3159	20.0212	20.0012	19.0783	19.1033	18.9872	18.7512	18.8224	18.8794	18.6562	19.034	18.6539	18.797	18.7557	18.5847	18.5713	19.0536	18.2807	0.853408	0.958451	0.720516	0.683125	0.877723	0.478953	1.02745	1.15659	1.13884	0.862686	1.16576	1.13023	1.0529	0.874674	0.915091	0.658617
O60783	RT14	28S ribosomal protein S14, mitochondrial	Complete	18.0102	17.9799	16.9188	17.5346	17.238	16.4044	18.2753	17.6893	17.7824	17.8671	17.8784	17.1813	18.1251	17.9194	18.0207	15.2181	14.557	14.3714	14.4359	14.5667	15.5634	14.5516	13.7125	14.2137	14.9471	2.33851	15.0516	15.0601	14.3027	14.7511	-0.000812439	0.0543796	-0.564817	-0.235847	-0.381165	-0.681387	0.171425	-0.0600874	0.0172896	-0.0559135	0.0231934	-0.377106	0.126718	0.0168318	0.059338	-0.834415
O60784	TOM1	Target of Myb protein 1	Complete	19.0934	19.3269	19.0488	19.3247	19.4427	18.7863	19.2367	19.6363	19.9465	19.3112	19.3589	19.9317	19.1332	19.1249	19.1331	19.1978	18.7509	18.7556	18.5275	18.5392	18.4152	18.4419	19.0951	18.6456	18.4913	19.0351	18.8251	18.2586	18.7037	18.2045	0.465699	0.630314	0.355354	0.485293	0.581521	0.279432	0.589138	0.821986	0.983059	0.564637	0.671261	0.812504	0.55291	0.508863	0.539968	0.704838
O60814	H2B1K	Histone H2B type 1-K	Complete	18.8766	19.43	19.4618	19.9511	20.0218	20.5957	19.6132	19.023	19.4786	20.4053	19.4826	20.0914	19.3955	20.0081	20.0635	23.5257	23.8778	24.4	24.4396	24.4739	24.5593	24.1917	24.1729	24.0106	24.729	23.7042	23.6565	23.759	23.5877	23.2736	0.372337	0.674396	0.533748	0.737632	0.834416	1.0093	0.752725	0.544136	0.774246	1.03479	0.725419	0.881558	0.663765	0.869328	0.94201	2.37877
O60825	F262	6-phosphofructo-2-kinase/fructose-2,6-bisphosphatase 2	Complete	18.9627	18.5235	18.4118	18.6502	18.3872	19.6877	18.6059	18.4316	18.2171	18.5282	18.1138	19.2788	18.8618	18.7461	19.0513	18.9713	19.0902	18.908	19.1889	19.3918	20.0034	19.1121	19.1493	18.7762	19.1557	18.6675	18.4973	18.7851	18.727	18.4902	0.409411	0.28681	0.0801293	0.21356	0.120657	0.643043	0.315053	0.276226	0.211276	0.228176	0.126242	0.530091	0.438155	0.354248	0.50464	0.617231
O60826	CCD22	Coiled-coil domain-containing protein 22	Complete	15.665	15.7575	16.832	15.3652	16.4603	15.7819	15.8309	16.1935	15.9639	15.349	15.785	17.1138	15.8843	14.9959	15.9163	15.4625	15.006	15.5971	15.3255	15.2853	15.4609	15.0273	15.2621	15.3127	15.041	15.121	14.8714	14.8223	14.7209	14.3693	-1.01083	-0.89584	-0.602334	-1.1098	-0.720732	-0.932527	-0.890663	-0.737795	-0.794222	-1.13805	-0.893168	-0.406296	-0.820571	-1.1764	-0.849979	-0.739865
O60831	PRAF2	PRA1 family protein 2	Complete	18.2725	18.9554	19.3732	18.7801	19.242	18.6252	18.5679	18.4173	18.0009	18.5384	17.5633	18.8491	18.244	18.5691	17.5744	19.5226	19.756	19.591	19.7558	19.8484	19.5721	19.8718	19.6393	19.8787	19.8795	19.6548	19.8272	19.9596	19.7086	19.8852	0.112171	0.471473	0.495482	0.265901	0.493878	0.214437	0.29854	0.269734	0.114831	0.232542	-0.114741	0.344253	0.176986	0.282008	-0.133522	0.830466
O60832	DKC1	H/ACA ribonucleoprotein complex subunit DKC1	Complete	18.0557	17.7239	17.8094	18.3238	18.1296	17.6543	17.4045	17.0184	17.1435	17.8331	16.8398	15.9921	17.2344	17.36	17.042	17.4977	17.3795	17.9316	17.8592	17.6876	18.3098	17.7129	17.5791	17.4177	18.0082	17.3907	17.6517	16.8338	16.8677	17.4415	0.0187951	-0.0550424	-0.180081	0.0820977	0.00814078	-0.17722	-0.206944	-0.364058	-0.267806	-0.0705459	-0.431448	-0.891497	-0.249794	-0.211474	-0.363591	0.0472858
O60841	IF2P	Eukaryotic translation initiation factor 5B	Complete	17.5014	17.4489	17.8292	17.3435	17.79	17.8638	17.8263	17.7583	17.7528	17.957	17.7557	17.8484	17.7071	17.3909	17.7649	17.1472	16.9897	17.1812	17.0945	17.1096	17.1906	17.2888	17.1224	16.7333	17.0926	17.1918	17.0777	17.0327	17.2812	17.565	-0.219925	-0.172644	-0.171513	-0.312816	-0.140137	-0.0927024	-0.0236618	-0.0288541	0.00410912	-0.0172913	-0.0305101	-0.0885943	-0.0499634	-0.198891	-0.0511995	-0.0882782
O60861	GAS7	Growth arrest-specific protein 7	Complete	17.3348	16.9507	16.4285	17.3094	16.4588	17.4921	16.8449	16.8526	16.5494	16.6079	17.2169	17.0597	17.0459	17.2972	17.0927	17.7679	17.5846	17.2994	17.1787	17.0482	17.209	16.3367	17.1813	17.5968	16.6224	16.9932	17.2729	17.3063	17.8128	16.8189	-0.291684	-0.385647	-0.77663	-0.326579	-0.721419	-0.242635	-0.450074	-0.439143	-0.532966	-0.597064	-0.266369	-0.429729	-0.329484	-0.23713	-0.341675	0.15181
O60879	DIAP2	Protein diaphanous homolog 2	Complete	23.6161	22.6375	24.7316	24.3142	22.7037	23.9712	22.6086	24.2095	21.3967	22.9911	21.4573	18.8783	22.5792	22.3971	22.0935	23.7291	23.4739	23.5283	23.7658	23.2603	22.7472	23.2253	23.4857	23.8598	23.4593	23.3768	22.8059	23.3554	23.2409	22.4725	2.41352	2.04583	2.81033	2.49531	2.00546	2.37092	2.05421	2.89394	1.63024	2.146	1.58978	0.356867	2.00967	1.84436	1.81917	2.45745
O60883	G37L1	G-protein coupled receptor 37-like 1	Complete	19.0495	18.6593	19.0254	18.5008	18.9517	19.7785	18.4893	18.8297	18.1873	19.6237	18.3107	18.6341	17.9441	18.9532	18.8211	19.7339	20.0489	20.4839	20.1674	20.4432	21.0524	20.2599	20.3454	20.1165	21.1363	19.9655	19.1968	19.4295	20.0149	20.0058	0.446793	0.344872	0.345233	0.153412	0.367139	0.679637	0.264394	0.456585	0.197973	0.698932	0.212439	0.251249	0.0502298	0.438787	0.405154	0.912208
O60884	DNJA2	DnaJ homolog subfamily A member 2	Complete	19.2148	18.9582	18.8237	19.2981	19.0998	18.5193	18.8004	18.3177	18.6684	18.9047	18.5937	19.0581	18.5277	18.9509	18.942	20.5088	20.4995	20.4552	20.355	20.5118	20.1446	20.5481	20.3806	20.4142	20.2261	20.0047	20.2541	20.7085	20.1651	20.2672	0.517981	0.47268	0.258111	0.474589	0.431796	0.171694	0.399577	0.224604	0.412691	0.389942	0.336299	0.434654	0.29692	0.437811	0.457417	1.21191
O60890	OPHN1	Oligophrenin-1	Complete	19.002	19.723	20.2736	18.663	20.1778	19.9741	20.0422	20.8813	21.0377	19.63	21.4741	19.3567	21.1111	18.6163	20.4442	19.0424	19.3519	18.8512	18.8531	18.7206	18.6315	19.1033	19.0875	19.2002	19.5072	19.0007	19.0183	18.8101	18.4206	18.3145	0.426368	0.799713	0.88443	0.218737	0.90252	0.758563	0.939137	1.38607	1.47004	0.701658	1.59716	0.563784	1.38904	0.301263	1.1065	0.644737
O60939	SCN2B	Sodium channel subunit beta-2	Complete	17.9156	17.649	19.2899	18.3086	18.7572	18.4203	18.0884	17.2947	18.2862	18.0758	18.6118	18.7429	17.5389	17.3714	18.4917	18.9035	18.8632	18.6705	18.5994	18.6579	18.6134	18.3758	18.8146	19.0137	18.5709	19.0044	19.0092	19.0057	19.1473	18.7483	-0.0415482	-0.0870897	0.459487	0.0759738	0.282219	0.131775	0.0901993	-0.23886	0.242109	0.0337395	0.34422	0.298304	-0.121098	-0.206842	0.262858	0.591004
O60941	DTNB	Dystrobrevin beta	Complete	18.3191	17.79	18.4122	17.6416	18.0978	18.5803	18.4666	18.8892	19.1474	17.7537	18.2965	18.7957	18.2557	18.3111	18.5467	16.8664	16.5057	16.8891	16.9855	16.8845	17.7905	16.8709	17.1569	17.1048	16.996	16.744	15.1194	15.8717	16.8004	16.4069	0.132223	-0.0267805	0.080302	-0.192736	-0.00572091	0.196323	0.254544	0.483521	0.626449	-0.104664	0.206226	0.321163	0.181921	0.176702	0.286624	-0.196895
O75027	ABCB7	ATP-binding cassette sub-family B member 7, mitochondrial	Complete	18.5663	20.0549	19.129	19.1134	19.2068	17.8203	19.8796	20.1687	19.5132	19.6565	20.2754	19.6809	20.6634	18.5942	18.8645	16.2897	16.839	16.9096	16.8996	17.3575	17.2362	16.8347	16.5339	16.2056	16.8785	16.5672	16.8581	16.0721	17.0115	16.7777	0.238718	0.941591	0.389965	0.400163	0.478544	-0.11024	0.868458	1.06322	0.789707	0.713021	1.07243	0.704026	1.1998	0.292234	0.423919	-0.419945
O75038	PLCH2	1-phosphatidylinositol 4,5-bisphosphate phosphodiesterase eta-2	Complete	15.3981	15.5021	15.3439	14.6812	14.6525	15.9301	15.1051	15.3475	15.688	14.8843	15.6624	16.7998	15.7704	15.0638	14.9183	13.9679	14.4551	13.8182	14.6164	14.3812	14.1347	13.6874	13.5494	13.8039	14.1967	14.1089	13.5857	13.889	13.7421	13.0022	-1.12576	-1.00504	-1.24517	-1.38534	-1.51013	-0.872747	-1.20602	-1.12104	-0.917346	-1.33771	-0.946844	-0.542112	-0.868705	-1.14869	-1.28123	-1.31796
O75044	SRGP2	SLIT-ROBO Rho GTPase-activating protein 2	Complete	19.564	19.0154	19.1756	18.8179	19.2257	19.28	19.1211	19.3355	19.4332	19.1695	19.4953	20.2286	19.5144	19.4478	19.7343	18.344	18.0172	18.0704	18.1878	18.1019	17.9707	17.9893	17.8253	17.942	17.8744	18.1126	18.4326	17.9168	18.5667	17.7658	0.668397	0.497134	0.410101	0.281147	0.486773	0.478568	0.538928	0.685729	0.754013	0.503771	0.730954	0.940898	0.714042	0.640639	0.799752	0.37461
O75051	PLXA2	Plexin-A2	Complete	19.2926	19.2964	19.5945	19.8521	19.2468	17.936	18.185	18.3717	18.6661	17.6467	18.6046	19.4795	19.281	18.6572	18.7013	20.0786	19.9986	19.957	19.8174	19.579	19.418	19.6337	19.345	19.9049	18.6134	20.0188	20.2391	20.0066	20.092	19.9298	0.55152	0.617287	0.591061	0.69776	0.495983	-0.0635721	0.132176	0.24907	0.411672	-0.150623	0.341073	0.616923	0.615364	0.317973	0.353412	1.04551
O75061	AUXI	Putative tyrosine-protein phosphatase auxilin	Complete	21.0705	20.7562	20.4913	20.1646	20.2602	20.5568	20.9433	21.1073	21.2725	20.297	21.1351	21.9108	21.4264	20.8896	21.4302	20.9031	20.6995	20.5129	20.3907	20.4363	20.2249	20.6662	20.5605	20.7645	20.2362	20.7006	20.9572	20.915	20.9062	20.8717	1.31721	1.24147	0.978484	0.82367	0.93849	0.993624	1.33064	1.48846	1.57482	0.988279	1.44875	1.66849	1.52233	1.22911	1.53254	1.3644
O75077	ADA23	Disintegrin and metalloproteinase domain-containing protein 23	Complete	18.3976	18.1078	17.8342	18.219	17.7771	18.0559	18.2635	17.8674	17.633	17.5318	18.3738	18.8774	17.8281	18.5781	18.3359	19.896	19.6404	19.4308	19.1198	19.0764	19.2608	20.0766	20.0973	20.3043	19.6393	20.0221	19.781	20.1734	19.7043	19.9133	0.166061	0.109061	-0.169376	0.039889	-0.145761	-0.0151998	0.166302	0.0206071	-0.0493696	-0.200012	0.240028	0.356458	0.0011826	0.285664	0.195534	0.974882
O75083	WDR1	WD repeat-containing protein 1	Complete	22.5957	22.6496	22.9702	23.1216	22.9886	22.3131	22.4913	22.5852	22.8229	23.5157	22.7462	22.4505	22.5182	22.8709	22.2496	21.5356	21.6863	21.9474	22.0297	22.1318	22.4255	21.713	21.5427	21.4682	22.1557	21.4721	21.6563	21.4129	21.6676	21.5918	1.97409	2.051	2.04938	2.0149	2.1299	1.70208	2.00323	2.15803	2.26672	2.37146	2.15398	1.90195	1.98389	2.03776	1.8866	1.60908
O75096	LRP4	Low-density lipoprotein receptor-related protein 4	Complete	16.5307	15.6247	17.6061	17.2447	15.6033	16.9989	14.4256	14.4225	14.1424	15.3598	14.1629	15.9833	12.9105	15.5475	14.6138	15.5677	15.608	16.0372	15.9212	15.6113	16.5823	15.2559	15.3844	14.9913	15.5239	15.9218	15.2454	15.0757	15.2694	14.6347	-0.637987	-0.952604	-0.267922	-0.352648	-1.09495	-0.441584	-1.50127	-1.54011	-1.60712	-1.13342	-1.60319	-0.895283	-2.07772	-0.951248	-1.41279	-0.699192
O75110	ATP9A	Probable phospholipid-transporting ATPase IIA	Complete	18.2981	18.3119	18.5575	18.6541	18.2035	17.7267	17.5773	17.5255	17.4935	17.2908	17.9568	18.095	17.8564	18.0488	18.1458	18.2986	18.4886	18.2506	18.3671	18.3266	17.8637	18.3293	18.2773	18.4546	17.9997	18.2841	18.3651	18.522	18.1535	18.0841	0.123181	0.19634	0.143073	0.215131	0.0404461	-0.147992	-0.131878	-0.134281	-0.111614	-0.303579	0.057496	0.0180747	0.0131299	0.0696517	0.113378	0.357069
O75116	ROCK2	Rho-associated protein kinase 2	Complete	18.7795	18.8252	19.1736	18.7496	19.3513	19.0053	19.1725	19.4034	19.6335	19.2049	19.5428	18.253	18.5788	18.9858	18.5585	18.9809	18.9071	18.8073	18.7869	18.7359	18.6368	18.7912	18.6763	18.8193	18.5616	18.9206	19.1661	19.2645	19.1324	18.9094	0.330527	0.4158	0.409238	0.253604	0.541635	0.367755	0.56123	0.716477	0.843368	0.518974	0.751766	0.0864136	0.318514	0.452095	0.291701	0.620947
O75122	CLAP2	CLIP-associating protein 2	Complete	18.9683	18.4918	17.8109	18.6664	18.2979	18.8611	18.536	18.572	18.7595	18.3206	18.5195	19.2702	18.6053	18.6175	18.9466	18.5549	18.1272	17.9824	17.8918	17.8977	17.9297	18.1111	18.3013	18.2755	17.9145	18.3089	18.0654	18.106	18.1872	17.9674	0.411825	0.273266	-0.179462	0.220088	0.0816359	0.309573	0.284695	0.33984	0.453354	0.138931	0.303811	0.52639	0.329735	0.301773	0.459393	0.4562
O75127	PTCD1	Pentatricopeptide repeat-containing protein 1, mitochondrial	Complete	18.3011	18.1605	18.7561	17.3881	18.4609	17.8903	18.8218	18.3713	17.944	17.3602	17.7507	18.0422	18.1586	18.0065	18.6635	15.3718	15.9748	15.8007	16.0763	16.2348	16.7612	15.7214	15.0401	15.8842	16.7256	14.6582	15.6914	14.7223	12.2881	13.4144	0.124469	0.131626	0.228879	-0.294841	0.152835	-0.0820078	0.408865	0.248885	0.0894358	-0.273776	-0.0327261	-0.0047637	0.140905	0.0523671	0.33707	-0.774962
O75131	CPNE3	Copine-3	Complete	18.6328	18.9204	19.6575	19.5623	19.7626	19.6483	19.0216	18.878	18.5031	19.7669	18.7638	17.9381	18.6318	18.4972	17.9572	19.1001	19.4871	19.6988	19.6625	19.9174	20.174	19.4461	19.3255	19.1163	20.0903	19.0642	18.846	19.0417	18.6547	18.84	0.26734	0.456532	0.618306	0.581015	0.721215	0.62713	0.495697	0.478447	0.33892	0.760466	0.410737	-0.0497751	0.340942	0.25264	0.0318657	0.667066
O75140	DEPD5	GATOR complex protein DEPDC5	Complete	18.5367	17.9047	17.8127	17.8943	17.9673	18.675	18.3017	17.8696	17.9468	17.3413	17.7324	17.9719	18.1521	18.5964	18.4841	16.3564	16.8458	16.1363	16.4588	16.5994	16.2572	16.2483	15.9753	16.2839	16.4868	16.9271	16.5591	16.3208	16.7338	16.7476	0.225969	0.0222606	-0.178657	-0.0909469	-0.0627047	0.23453	0.182887	0.0215933	0.0906605	-0.281904	-0.0407227	-0.0351546	0.138123	0.293148	0.259548	-0.394139
O75143	ATG13	Autophagy-related protein 13	Complete	19.08	18.4167	18.7452	18.0369	18.2373	18.615	18.5045	18.5685	18.6642	17.3759	18.6721	19.255	18.7252	18.6746	18.9745	16.3279	16.4852	16.2745	16.2488	15.8777	16.1057	16.3332	15.886	16.0749	15.3503	16.4793	17.8365	15.4766	17.1829	17.3293	0.45994	0.241147	0.22417	-0.0334965	0.0551683	0.210301	0.270989	0.338232	0.410835	-0.267	0.37063	0.5198	0.380399	0.325075	0.471435	-0.405153
O75145	LIPA3	Liprin-alpha-3	Complete	21.2001	20.5929	20.1056	19.1984	20.1291	20.4232	20.4827	20.8269	20.967	19.9451	20.9415	21.6529	21.1039	20.9733	21.345	18.5191	18.1817	18.1193	18.1589	17.9503	17.7113	17.897	18.09	18.1319	17.3517	18.127	17.5899	17.9647	18.4704	17.9078	1.37302	1.17162	0.811869	0.434432	0.881256	0.939736	1.13051	1.36143	1.43849	0.837057	1.36401	1.55694	1.38601	1.26326	1.49574	0.442329
O75146	HIP1R	Huntingtin-interacting protein 1-related protein	Complete	20.2657	19.9698	20.1335	19.791	20.493	19.7947	19.9569	20.2977	20.4657	20.657	19.9648	20.2555	19.8857	20.2891	20.342	18.7826	18.9096	18.994	18.7255	19.176	19.3056	19.3328	19.0038	18.8165	19.8165	18.4236	18.5682	18.5738	18.7646	18.8262	0.970584	0.905199	0.823931	0.67316	1.04016	0.686204	0.902041	1.12164	1.21479	1.14299	0.936456	0.952522	0.871007	0.984018	1.06234	0.544277
O75150	BRE1B	E3 ubiquitin-protein ligase BRE1B	Complete	21.2623	21.4103	21.2228	19.8356	21.1373	18.7299	20.9873	21.8414	21.4777	20.4672	21.4193	21.6606	21.1793	20.6879	20.2834	18.3319	19.0635	18.5752	18.5493	18.486	18.6535	18.1613	18.5254	17.8389	18.1664	17.7263	18.0017	18.1305	18.5957	18.1961	1.39983	1.52112	1.29452	0.691129	1.3215	0.256662	1.34976	1.82105	1.66637	1.0614	1.57317	1.56028	1.4179	1.14679	1.03701	0.369952
O75153	CLU	Clustered mitochondria protein homolog	Complete	16.8781	16.5186	16.681	16.2326	16.0646	15.9923	16.6987	17.3562	17.2181	15.9639	17.1902	17.7723	17.0993	15.9757	16.5867	16.4047	16.2336	15.9266	16.1538	16.0725	16.2692	16.3315	16.1629	16.0085	16.1293	15.9761	16.4016	16.0555	16.5575	16.613	-0.488376	-0.570417	-0.667538	-0.760352	-0.893542	-0.847633	-0.5136	-0.211009	-0.234548	-0.873777	-0.278072	-0.121521	-0.306944	-0.776498	-0.560295	-0.375449
O75155	CAND2	Cullin-associated NEDD8-dissociated protein 2	Complete	18.9647	17.8859	17.9319	18.0854	18.1217	18.504	18.4032	17.7607	18.3018	17.7358	17.974	18.9015	18.2149	18.8072	19.01	17.063	16.4455	16.8414	16.7235	16.8435	16.7781	15.3026	16.3951	16.3866	16.2465	17.1186	17.3449	16.5861	16.8009	17.9488	0.410299	0.0142229	-0.127188	-0.0139504	0.0046888	0.165559	0.226999	-0.0277639	0.249082	-0.112372	0.0650295	0.366905	0.164682	0.379164	0.486796	-0.12084
O75165	DJC13	DnaJ homolog subfamily C member 13	Complete	17.2932	17.1756	17.4406	17.3943	17.9937	17.4757	17.4316	17.8521	18.1428	17.5801	17.702	17.9592	17.6545	17.6542	17.5793	17.0385	17.1376	16.9546	17.2557	17.257	16.7623	17.2993	17.0713	17.1899	17.1487	17.0319	16.9842	16.9696	16.9006	17.0183	-0.309607	-0.289489	-0.339407	-0.292358	-0.0511994	-0.249244	-0.195171	0.0136494	0.178116	-0.179257	-0.0540163	-0.0406843	-0.0722346	-0.0914059	-0.13139	-0.130315
O75170	PP6R2	Serine/threonine-protein phosphatase 6 regulatory subunit 2	Complete	18.6429	17.5502	18.4783	17.491	18.307	18.12	17.9169	18.2763	18.6106	17.944	17.3635	18.5625	17.8868	18.06	18.1611	17.336	16.8682	16.9225	17.0513	17.0831	16.347	16.7623	17.1197	17.2374	16.8919	15.7915	16.2974	17.0333	17.0514	16.7745	0.271674	-0.129346	0.108887	-0.253392	0.0856406	0.0106399	0.0157025	0.205866	0.386877	-0.0228932	-0.202209	0.220277	0.025968	0.074199	0.119984	-0.0152382
O75190	DNJB6	DnaJ homolog subfamily B member 6	Complete	18.3197	18.6514	19.7009	19.1375	19.2067	17.9557	18.4301	18.2215	18.3155	18.0434	18.4381	18.6144	18.3527	18.7327	18.8117	17.744	17.9096	17.8	17.9382	17.9894	17.1595	17.6709	17.677	17.567	17.1412	17.5868	17.3051	17.764	17.4914	17.708	0.132502	0.34153	0.637042	0.409881	0.478497	-0.0556356	0.23868	0.181032	0.255189	0.0198246	0.268169	0.242743	0.222948	0.348786	0.401091	0.142565
O75223	GGCT	Gamma-glutamylcyclotransferase	Complete	17.7533	17.488	21.034	18.6529	18.8545	17.3907	18.0838	16.4995	16.2868	17.8594	17.2421	20.1349	16.7969	16.8867	16.3079	19.7915	19.4147	19.6295	19.6881	19.6334	19.4229	19.7581	19.4276	19.6766	19.5551	20.2854	20.1714	19.9232	19.9785	19.8709	-0.111438	-0.155907	1.21295	0.214658	0.324679	-0.283549	0.0882081	-0.59914	-0.650121	-0.0592264	-0.255325	0.900381	-0.434748	-0.404672	-0.680762	0.934469
O75251	NDUS7	NADH dehydrogenase [ubiquinone] iron-sulfur protein 7, mitochondrial	Complete	20.8507	21.0847	20.7161	20.9652	20.6788	19.8828	20.8313	20.9468	20.5448	20.8525	20.9406	20.7894	21.0812	20.5736	20.5116	20.2838	20.3249	20.12	20.1905	20.1455	19.7291	20.5984	20.1987	20.4938	20.1973	20.5256	20.8837	20.8324	20.6706	20.7814	1.22255	1.38191	1.07563	1.14619	1.12128	0.72172	1.28198	1.41575	1.25005	1.22697	1.36363	1.18345	1.3764	1.10013	1.13564	1.12489
O75306	NDUS2	NADH dehydrogenase [ubiquinone] iron-sulfur protein 2, mitochondrial	Complete	21.1927	20.911	20.1207	20.416	20.2698	20.0471	20.7418	20.7836	20.4073	20.4575	20.4832	20.5628	21.2166	20.5496	20.6997	21.4072	21.3217	21.0852	21.1606	21.1433	20.9602	21.6586	21.3858	21.6207	21.1736	21.5433	21.9087	21.9339	21.5924	21.8046	1.36985	1.30765	0.818413	0.924938	0.942687	0.788014	1.24307	1.34179	1.1887	1.05725	1.1634	1.08546	1.43365	1.09032	1.2169	1.5594
O75323	NIPS2	Protein NipSnap homolog 2	Complete	20.1014	20.7448	20.0254	21.0359	19.854	20.6036	20.9212	20.4721	19.9548	20.8138	20.8602	19.8995	20.6991	20.3054	19.8686	21.2892	21.4301	21.2992	21.1314	21.482	21.4651	21.7049	21.4199	21.4672	21.5989	21.5286	21.7794	21.5945	21.3662	21.8245	0.89983	1.23659	0.777221	1.17466	0.761151	1.01248	1.32105	1.20066	0.986792	1.21034	1.32842	0.798576	1.21486	0.990679	0.857812	1.51375
O75326	SEM7A	Semaphorin-7A	Complete	18.6624	18.6853	21.4189	21.1074	20.0907	18.0978	17.9291	17.497	18.6234	17.7017	18.4127	18.1204	19.3543	16.865	18.5625	18.4148	18.5232	18.1422	18.2068	17.8317	17.8422	18.4372	18.1191	18.5844	17.8759	17.4757	18.4051	18.4875	18.0557	18.5895	0.280076	0.356016	1.37921	1.20345	0.864468	0.00168311	0.0209803	-0.147217	0.392611	-0.126992	0.257075	0.02904	0.646346	-0.413535	0.293435	0.401993
O75334	LIPA2	Liprin-alpha-2	Complete	20.6525	20.0532	19.3302	18.9464	19.6617	20.24	20.0113	20.2767	20.409	19.3849	20.4116	21.1427	20.5649	20.4818	20.9935	18.5934	18.2008	18.0252	18.3116	18.1069	18.0561	17.766	18.2305	18.0604	17.9488	18.5305	18.3657	17.8684	18.2273	18.3546	1.1372	0.940858	0.47692	0.332892	0.677178	0.865836	0.925693	1.11213	1.18947	0.596304	1.13204	1.33628	1.15814	1.06266	1.34385	0.471092
O75335	LIPA4	Liprin-alpha-4	Complete	23.2609	22.1975	22.233	20.7498	21.452	22.163	22.0864	22.3473	22.55	21.0765	22.541	23.1527	22.9698	22.6871	23.4638	20.3324	20.3049	20.3542	20.2422	19.7515	19.4399	20.1844	19.8179	20.4414	19.0594	20.1695	19.1033	19.8097	20.4456	20.2965	2.26058	1.8577	1.7309	1.05941	1.45892	1.64153	1.82729	2.05025	2.14493	1.32325	2.06414	2.20565	2.1748	1.96276	2.41126	1.14367
O75340	PDCD6	Programmed cell death protein 6	Complete	18.7706	18.4473	18.1746	19.1443	18.1295	18.0551	17.5774	17.7813	17.8817	18.0541	17.1975	18.7011	16.88	17.7373	18.5128	19.245	19.2906	19.2294	19.0622	19.2606	19.1496	19.4404	19.3343	19.3641	19.3405	19.1049	19.2944	19.2317	19.0165	19.39	0.326683	0.254261	-0.0223103	0.412615	0.00811373	-0.0155204	-0.131795	-0.0183943	0.0616373	0.0244247	-0.274874	0.280246	-0.399653	-0.0575137	0.271963	0.723118
O75347	TBCA	Tubulin-specific chaperone A	Complete	16.2814	16.7694	17.3139	17.3356	17.143	17.1733	16.744	17.0811	16.953	16.8157	17.6292	16.6904	17.0485	16.4649	16.3837	16.5203	16.4166	16.6127	16.4376	16.2827	16.4776	16.0811	16.5222	16.3126	16.0953	16.1106	16.0499	16.1417	15.9928	15.9676	-0.745365	-0.463162	-0.394162	-0.316018	-0.422636	-0.371233	-0.493926	-0.335624	-0.35285	-0.507761	-0.0859015	-0.589441	-0.328395	-0.576812	-0.648031	-0.330745
O75348	VATG1	V-type proton ATPase subunit G 1	Complete	16.6049	16.3601	16.5339	17.4417	16.8127	17.3526	16.2595	15.4415	15.526	17.3282	16.2736	16.1049	16.1293	17.054	16.4214	17.6958	17.4832	17.5163	17.5051	17.5618	17.3125	17.2512	17.5496	17.5435	17.331	17.3364	16.9571	17.6872	17.3946	17.2704	-0.606019	-0.638163	-0.731115	-0.273285	-0.566882	-0.298928	-0.704424	-1.07846	-0.989644	-0.287519	-0.6793	-0.842684	-0.716977	-0.336382	-0.631721	0.123895
O75351	VPS4B	Vacuolar protein sorting-associated protein 4B	Complete	18.8262	18.7962	18.9507	19.044	18.7632	18.8404	18.7592	18.7076	18.5655	18.4158	18.4138	19.2813	19.0365	18.8305	19.382	16.8756	16.946	17.1445	17.3051	17.0296	17.6462	16.791	17.2434	17.1032	17.7459	17.2831	16.434	16.5316	17.3462	16.9717	0.350658	0.403402	0.312945	0.372209	0.284827	0.301237	0.381653	0.401234	0.366773	0.179881	0.25754	0.531175	0.512002	0.388707	0.647533	-0.193318
O75352	MPU1	Mannose-P-dolichol utilization defect 1 protein	Complete	16.9739	16.9297	17.0597	16.4596	16.9053	16.3021	16.4937	16.2741	16.2512	16.2398	15.4275	13.2111	15.0162	15.1462	15.7977	16.6943	17.3605	17.1396	17.1339	17.398	16.8661	17.1738	17.3226	17.162	17.4934	15.9632	16.5784	17.1812	16.1493	16.0862	-0.447099	-0.394643	-0.503966	-0.668899	-0.526437	-0.722685	-0.602685	-0.701254	-0.666012	-0.755249	-1.04965	-2.09432	-1.18756	-1.11503	-0.901219	-0.263466
O75363	BCAS1	Breast carcinoma-amplified sequence 1	Complete	20.9122	20.4277	20.2387	20.3589	19.2292	20.4832	20.8582	20.3557	19.7867	20.2334	19.2716	19.5869	18.9197	19.7955	20.404	19.8102	19.3736	18.821	19.0598	18.3655	18.573	18.3407	19.7875	19.9645	19.2253	18.5958	18.2675	17.954	18.9326	17.9241	1.24902	1.10099	0.869387	0.901917	0.488322	0.963924	1.29365	1.14794	0.911733	0.960932	0.633053	0.663343	0.462661	0.78257	1.08915	0.941698
O75365	TP4A3	Protein tyrosine phosphatase type IVA 3	Complete	15.2971	15.6285	17.2691	15.5025	16.2016	16.4863	17.5272	16.2559	16.3103	15.3666	15.7831	15.9782	16.0614	15.4175	16.2242	14.1439	14.5622	14.4927	14.5198	13.7051	14.8248	13.823	13.4443	13.3478	13.3802	13.9216	13.3299	13.9755	13.209	12.7429	-1.16925	-0.950998	-0.413503	-1.05448	-0.833711	-0.648377	-0.153633	-0.709495	-0.639633	-1.13049	-0.893996	-0.89748	-0.745701	-1.00432	-0.71695	-1.24989
O75367	H2AY	Core histone macro-H2A.1	Complete	18.2801	18.7625	19.1376	19.0036	19.4578	19.4274	18.796	18.8434	18.431	19.4051	18.415	17.5561	18.6512	18.5672	17.9039	20.6147	21.046	21.2024	21.2733	21.2822	21.3166	21.0569	21.0407	20.9696	21.2028	20.9807	20.9685	20.8049	20.745	20.8097	0.115451	0.389009	0.393705	0.355945	0.588136	0.538016	0.397637	0.462773	0.306759	0.605009	0.258083	-0.215026	0.349135	0.281243	0.00884998	1.25288
O75368	SH3L1	SH3 domain-binding glutamic acid-rich-like protein	Complete	17.0728	17.1844	18.1432	17.5192	18.0961	17.3537	17.2419	16.6694	16.7459	18.4421	16.9285	17.2753	16.9732	16.9078	16.9284	20.3614	20.6131	20.728	20.6249	20.6227	21.2388	20.9725	20.5357	20.6614	21.227	20.4005	20.6656	20.536	20.3124	20.7073	-0.404501	-0.285716	-0.0358984	-0.242034	-0.00648453	-0.298465	-0.277587	-0.522168	-0.445277	0.191165	-0.392628	-0.336454	-0.360228	-0.39606	-0.412671	1.15489
O75369	FLNB	Filamin-B	Complete	19.0719	19.7228	20.0962	20.8932	21.2043	20.2582	19.7824	19.096	19.5488	20.7049	19.5547	18.5154	18.8583	20.1328	18.7703	18.7884	18.9783	19.6176	19.6996	19.53	19.8427	19.3915	19.3071	18.7132	20.1045	19.1399	18.6681	18.9802	18.8308	18.6638	0.456459	0.799615	0.807814	1.11717	1.35077	0.873159	0.826229	0.5772	0.805596	1.16358	0.756966	0.199885	0.43669	0.920221	0.383209	0.546485
O75380	NDUS6	NADH dehydrogenase [ubiquinone] iron-sulfur protein 6, mitochondrial	Complete	18.2684	18.1996	17.6151	17.8757	17.5873	17.3424	18.2698	18.4676	18.3877	18.3273	18.6356	18.2358	18.1557	17.9954	18.3144	18.614	18.7258	18.266	18.2796	18.2475	18.169	18.5552	18.5403	18.53	18.2687	18.4121	18.9614	18.8711	18.3586	18.9099	0.110408	0.148336	-0.264043	-0.0984455	-0.228637	-0.303019	0.169039	0.292505	0.287418	0.141845	0.354621	0.0789696	0.139649	0.0478656	0.186241	0.479065
O75382	TRIM3	Tripartite motif-containing protein 3	Complete	24.2349	23.5927	23.6972	23.0809	23.3488	23.5231	23.2238	23.5707	23.7108	23.3324	23.7264	24.4493	24.3128	23.797	24.363	21.9094	21.9789	21.6454	21.8281	21.744	21.44	21.5587	21.5487	21.659	21.5969	22.1408	21.4279	21.6623	22.0309	22.0419	2.68003	2.45428	2.36343	1.99848	2.28718	2.19017	2.32152	2.60449	2.66295	2.29266	2.58303	2.76645	2.74254	2.41576	2.7998	1.75365
O75390	CISY	Citrate synthase, mitochondrial	Complete	20.7547	20.3496	19.989	20.9484	19.6965	20.0231	19.9866	19.9494	19.3336	20.1151	19.6359	19.4952	21.0636	20.1799	20.2547	22.2335	22.2205	22.1771	22.0084	22.1547	21.7821	22.9144	22.3747	22.5877	22.2815	22.4408	22.7598	22.818	22.4894	22.8809	1.1812	1.06763	0.761517	1.13941	0.692367	0.778305	0.914974	0.963844	0.709568	0.910086	0.7925	0.623714	1.36896	0.939438	1.02463	1.879
O75396	SC22B	Vesicle-trafficking protein SEC22b	Complete	19.239	19.0053	18.7132	18.731	18.8056	18.7031	18.6859	18.6817	18.8904	18.7752	18.8454	20.1606	19.3693	19.0711	19.5415	18.5082	18.6959	18.6732	18.8505	18.7925	18.6819	18.9689	18.7317	18.642	18.8146	18.8695	18.7113	18.7151	18.7488	18.9289	0.52842	0.492837	0.210356	0.246122	0.303319	0.245841	0.349803	0.389499	0.511772	0.334326	0.446464	0.911491	0.652715	0.486896	0.716462	0.438144
O75400	PR40A	Pre-mRNA-processing factor 40 homolog A	Complete	15.1083	16.3386	17.1879	15.3487	17.1463	16.6635	16.8818	16.9987	17.4718	17.1664	16.8496	17.3715	17.2295	16.0685	16.6916	15.2288	15.6426	15.9941	16.0393	15.9358	15.2465	15.6927	15.8284	15.5806	15.7687	15.038	14.8942	15.4095	15.1192	14.9064	-1.25057	-0.647384	-0.448592	-1.11643	-0.421208	-0.576879	-0.434063	-0.372974	-0.121297	-0.357063	-0.427147	-0.294857	-0.251867	-0.738598	-0.514978	-0.830286
O75410	TACC1	Transforming acidic coiled-coil-containing protein 1	Complete	18.3079	17.5657	16.0706	18.2755	17.4272	17.2094	17.0134	16.9485	17.0507	17.1239	17.1767	17.1337	16.8628	17.4212	17.3093	16.1075	15.3036	15.9666	15.699	14.9493	16.2031	14.6338	16.2647	15.2692	15.5652	16.482	15.0251	15.6697	13.7208	14.5105	0.127435	-0.122701	-0.931233	0.0626228	-0.298539	-0.356664	-0.376861	-0.395701	-0.309215	-0.375316	-0.283977	-0.397704	-0.406922	-0.186525	-0.248093	-0.490397
O75431	MTX2	Metaxin-2	Complete	18.066	17.5679	16.7219	17.5711	20.1334	15.4801	17.8716	17.9126	17.5906	17.5439	17.6758	18.2254	18.0352	17.6366	17.4706	18.7212	18.5943	18.5556	18.3321	18.407	18.1144	18.7696	18.6245	18.4572	18.3088	17.5224	17.4215	18.5498	17.875	17.6888	0.023253	-0.121769	-0.649871	-0.221133	0.883116	-1.05427	-0.00396786	0.0410659	-0.0682748	-0.19483	-0.0654941	0.0744865	0.0887023	-0.0985829	-0.178368	0.520527
O75436	VP26A	Vacuolar protein sorting-associated protein 26A	Complete	18.9868	19.2089	19.4612	19.7482	19.4306	19.2727	18.9083	18.6727	18.6407	19.3855	18.6828	18.5998	18.299	19.0147	18.8607	19.4707	19.6461	19.7858	19.7525	19.8025	19.5229	19.4529	19.5155	19.5864	19.6191	19.7915	19.6338	19.667	19.4393	19.5264	0.419791	0.579879	0.533491	0.655901	0.576259	0.475604	0.446439	0.385425	0.400321	0.596556	0.375314	0.236416	0.200246	0.463857	0.422286	0.810418
O75439	MPPB	Mitochondrial-processing peptidase subunit beta	Complete	19.2804	19.8117	19.8343	20.0305	19.916	19.1723	20.3344	20.4827	19.7693	20.2585	20.3262	19.0744	19.9147	18.9063	18.9468	18.6657	18.7516	18.6958	18.6289	18.8335	18.3974	19.0878	18.5179	18.6854	18.5186	18.7058	18.9512	18.7986	19.047	18.8597	0.546266	0.837613	0.694659	0.769637	0.788198	0.435109	1.06609	1.20546	0.903984	0.971713	1.09468	0.441699	0.883271	0.419639	0.459476	0.499064
O75475	PSIP1	PC4 and SFRS1-interacting protein	Complete	17.2749	17.4594	17.792	17.0931	17.5596	17.8624	17.6737	18.1348	17.3658	17.9594	17.752	18.3095	17.4635	17.2721	17.0252	18.3756	18.6441	18.2787	18.373	18.3322	19.0124	18.4603	18.5832	18.177	18.3633	18.1215	18.4948	18.5975	18.7207	18.5555	-0.31749	-0.168145	-0.187626	-0.413719	-0.240727	-0.0932497	-0.0899811	0.141723	-0.168595	-0.0162759	-0.0321253	0.110832	-0.152978	-0.247371	-0.370821	0.386839
O75477	ERLN1	Erlin-1	Complete	16.6463	17.2266	16.4475	18.5803	18.115	18.1105	16.6657	18.0168	17.6958	17.5537	17.0403	17.1021	17.081	17.7385	17.3954	17.3032	17.4217	16.9582	17.0969	16.9564	17.1421	16.5413	16.8012	16.7247	17.2804	17.7105	17.7994	16.4167	17.6628	17.1122	-0.588179	-0.267692	-0.768418	0.185407	0.00176413	0.00682669	-0.527927	0.0882958	-0.0213312	-0.190609	-0.34366	-0.411393	-0.314646	-0.0570081	-0.210885	-0.0279335
O75489	NDUS3	NADH dehydrogenase [ubiquinone] iron-sulfur protein 3, mitochondrial	Complete	20.0357	19.7161	19.4281	19.6912	19.1539	19.405	19.673	19.8326	19.2185	19.7218	19.5443	19.5184	20.2561	19.152	19.3158	21.318	21.3173	21.1096	21.0107	21.0893	20.899	21.3736	21.3888	21.4651	21.1058	21.1264	21.4394	21.6597	21.3444	21.2332	0.871528	0.796723	0.519214	0.632949	0.455407	0.529001	0.778703	0.910945	0.658198	0.741094	0.752394	0.633706	1.02761	0.519924	0.618943	1.52489
O75494	SRS10	Serine/arginine-rich splicing factor 10	Complete	17.2938	17.7372	18.1556	17.7657	18.3026	18.3878	17.8	18.0966	17.4891	17.5855	17.7005	18.4473	18.0386	17.2337	17.8666	16.5514	16.6139	16.8809	17.1014	17.1264	17.2685	17.1768	16.8926	16.9745	17.4128	17.3042	16.9979	16.5501	17.1802	16.9791	-0.309325	-0.0493775	-0.0305422	-0.142726	0.0836851	0.118672	-0.0351044	0.124433	-0.113581	-0.176928	-0.0546916	0.170467	0.0901598	-0.263053	-0.00724841	-0.318722
O75508	CLD11	Claudin-11	Complete	20.0891	19.4683	19.1708	19.505	18.4866	19.2162	19.5121	18.891	19.0653	19.5668	19.248	19.8339	18.8765	19.7669	20.4304	20.7339	20.0115	19.2506	19.419	18.727	19.4634	20.9459	20.3162	20.9724	20.115	20.7733	21.2356	20.1616	21.0211	22.069	0.894556	0.690772	0.40804	0.557921	0.164051	0.452821	0.708803	0.484338	0.589808	0.674497	0.62272	0.770209	0.44437	0.770884	1.10055	1.299
O75521	ECI2	Enoyl-CoA delta isomerase 2, mitochondrial	Complete	19.0215	18.3478	18.1888	18.2911	18.4904	19.5347	18.656	18.5591	18.5057	18.1236	18.0661	17.8009	18.5163	18.4561	18.259	18.2651	18.3063	18.3203	18.3448	18.365	18.5574	18.3888	18.3213	18.2423	18.0602	18.0894	18.3864	18.2298	18.2054	18.0092	0.434759	0.211684	-0.0161865	0.0689092	0.165725	0.581301	0.336834	0.333992	0.340078	0.0542786	0.105354	-0.109145	0.292089	0.235893	0.162286	0.344094
O75531	BAF	Barrier-to-autointegration factor	Complete	19.8019	18.8966	20.4206	19.5809	20.3589	17.6927	19.5531	19.6698	19.9211	17.9296	20.1851	21.2302	20.3556	18.8399	20.2029	17.4699	19.1778	19.3207	18.0129	17.8033	16.5847	16.4943	17.029	16.7684	16.6121	15.8748	17.4559	18.969	17.7632	13.1142	0.770869	0.446332	0.947943	0.58852	0.981615	-0.161721	0.726618	0.837186	0.971737	-0.0290893	1.03291	1.37414	1.06967	0.392522	1.00226	0.036544
O75533	SF3B1	Splicing factor 3B subunit 1	Complete	18.0826	18.3039	18.387	18.2323	18.6799	18.5806	18.2579	18.073	17.8284	18.0694	17.9218	18.3817	17.3981	18.3394	17.423	17.5949	17.8946	18.1424	18.2708	18.1908	18.6589	18.3167	18.1239	18.1405	18.3531	17.8481	17.3316	17.8047	17.5952	17.103	0.0303948	0.192908	0.0694409	0.0452352	0.248461	0.19645	0.163876	0.11373	0.0378101	0.031013	0.0421779	0.142076	-0.180598	0.188265	-0.198944	0.0849016
O75534	CSDE1	Cold shock domain-containing protein E1	Complete	20.6658	20.0512	19.9043	19.2045	19.6106	19.6819	19.8188	19.9206	19.8431	19.6246	19.9899	20.4574	20.5033	20.4576	20.6648	18.0197	18.0053	17.9805	18.1468	18.0497	18.0081	18.2973	17.8927	17.8268	18.0666	17.9121	17.1597	17.6528	18.2888	17.9817	1.14293	0.940033	0.724928	0.436866	0.65486	0.640671	0.842059	0.950824	0.936946	0.699329	0.947447	1.03986	1.13211	1.05277	1.20182	0.249198
O75569	PRKRA	Interferon-inducible double-stranded RNA-dependent protein kinase activator A	Complete	19.7231	19.3216	19.5799	18.6564	18.9695	18.9335	19.3398	19.7717	19.2389	18.8859	19.8719	20.7894	20.2985	19.1746	20.0334	17.7986	17.6597	17.457	17.5565	17.6004	17.8153	17.8247	17.7557	17.8304	17.511	17.6042	17.8618	17.6014	17.352	17.806	0.736932	0.628063	0.584753	0.21607	0.374916	0.338784	0.633948	0.883365	0.667311	0.381863	0.895815	1.18347	1.04554	0.529122	0.928986	0.163654
O75582	KS6A5	Ribosomal protein S6 kinase alpha-5	Complete	18.2683	17.8663	18.4347	17.061	18.1779	17.5976	18.2565	18.571	18.8558	18.0088	18.6252	18.4362	18.3585	17.962	18.8702	16.1528	15.5527	15.7538	15.8217	15.619	16.0472	15.8102	15.6288	15.3279	15.8729	15.2383	14.6603	15.777	15.0038	15.5923	0.110373	0.00582518	0.0900526	-0.42662	0.0292321	-0.200071	0.163239	0.339366	0.496332	0.00497212	0.35007	0.16564	0.225389	0.0341965	0.426385	-0.472892
O75592	MYCB2	E3 ubiquitin-protein ligase MYCBP2	Complete	17.8671	18.2215	18.7001	16.9396	18.167	18.0004	18.4355	18.9792	19.1745	18.108	18.7954	19.4346	18.5894	18.241	18.7116	16.8405	16.8931	16.792	16.6895	16.8369	16.4849	16.9227	16.307	16.753	16.5113	16.9255	16.3624	16.8264	17.1033	16.9337	-0.0624403	0.157705	0.204689	-0.475545	0.0244863	-0.0375961	0.241034	0.524324	0.638534	0.0475764	0.424595	0.597495	0.323012	0.148095	0.35787	-0.206891
O75600	KBL	2-amino-3-ketobutyrate coenzyme A ligase, mitochondrial	Complete	19.2844	18.6045	18.7812	19.9448	19.2706	19.1307	19.1069	19.6706	17.9771	19.229	19.4659	18.9575	19.8999	18.8075	19.3468	15.2352	15.9126	16.2016	17.2163	16.8094	17.2871	16.9093	16.6315	16.2987	16.7056	16.4472	16.5139	15.9519	15.2622	15.8526	0.547974	0.321453	0.239747	0.735121	0.506391	0.418361	0.532735	0.837564	0.10417	0.529299	0.71807	0.391145	0.877017	0.379297	0.63231	-0.827796
O75616	ERAL1	GTPase Era, mitochondrial	Complete	18.108	17.8533	17.5348	18.6231	17.4772	18.7872	18.2532	17.3973	17.3243	18.1216	17.5566	17.2273	17.6417	18.7066	18.2229	14.7002	14.0904	16.7912	16.3589	16.9166	16.0997	14.3484	17.5496	17.4335	17.0667	17.6331	17.7204	16.8727	17.2026	17.5148	0.0413164	0.000273589	-0.298721	0.202667	-0.276701	0.279795	0.161829	-0.192396	-0.187123	0.0534179	-0.117665	-0.357213	-0.0776362	0.338128	0.146709	-1.03471
O75643	U520	U5 small nuclear ribonucleoprotein 200 kDa helicase	Complete	18.6255	19.9103	20.1145	19.1727	20.5214	18.8705	19.9219	20.3163	20.1224	20.3262	20.2088	19.2344	19.2877	19.0482	18.6353	18.3831	18.5065	18.5532	18.7717	18.5833	18.9321	18.5235	18.2173	18.1261	18.718	17.8563	18.3472	18.2658	18.2163	18.0006	0.264181	0.879765	0.815732	0.424087	1.05255	0.313377	0.88684	1.13009	1.06157	1.00083	1.04329	0.510883	0.618191	0.477559	0.324907	0.38976
O75663	TIPRL	TIP41-like protein	Complete	17.6915	17.5421	17.2931	17.1547	17.2645	17.2573	16.9917	17.2247	17.4268	17.3928	17.3828	17.0332	17.2522	17.2106	17.6162	18.0392	17.8577	17.7806	17.7628	17.7202	17.5628	17.9224	17.6665	17.9016	17.7219	18.1172	18.298	18.0031	18.079	18.1601	-0.138066	-0.132795	-0.403136	-0.38888	-0.369601	-0.337356	-0.386315	-0.270577	-0.141403	-0.259751	-0.193763	-0.441179	-0.242302	-0.272464	-0.115455	0.256717
O75688	PPM1B	Protein phosphatase 1B	Complete	18.0074	17.909	17.8928	18.7049	17.8448	17.9758	17.7616	17.8385	17.1296	17.8541	17.4094	17.9362	17.2488	17.6834	17.5381	19.2391	19.109	19.0909	19.0026	19.0451	19.3582	19.3393	19.1858	19.3201	19.1947	19.3061	19.3495	19.3109	19.188	19.3915	-0.00201297	0.0240957	-0.144043	0.235598	-0.11621	-0.0475288	-0.0517993	0.00750305	-0.27402	-0.0615065	-0.18209	-0.0506066	-0.243706	-0.0795035	-0.149227	0.720831
O75689	ADAP1	Arf-GAP with dual PH domain-containing protein 1	Complete	20.2716	19.7467	19.4284	19.2846	19.3284	18.7791	19.3998	19.4669	19.6394	19.0357	19.7501	19.8732	20.4223	19.8957	20.3926	18.2376	17.9382	17.9006	18.0998	17.7497	17.5414	18.2746	17.8834	18.1854	17.6996	17.974	17.7857	17.7815	18.2878	18.2039	0.973149	0.809823	0.519336	0.469138	0.531605	0.276516	0.659995	0.745277	0.846031	0.446272	0.842502	0.78718	1.09787	0.82345	1.0842	0.333453
O75694	NU155	Nuclear pore complex protein Nup155	Complete	16.8516	17.1662	17.6241	16.848	17.4127	17.2527	17.3885	17.2823	16.9818	16.6974	16.1064	15.6593	17.4601	17.0641	16.9272	16.265	16.7452	16.6823	16.7774	16.4845	17.052	16.5441	16.558	15.7064	17.3344	17.0218	16.7618	16.6452	16.5863	16.6333	-0.499759	-0.293512	-0.260126	-0.512445	-0.304893	-0.339208	-0.213908	-0.244473	-0.339991	-0.558601	-0.752466	-1.03543	-0.154382	-0.332265	-0.413158	-0.429482
O75695	XRP2	Protein XRP2	Complete	15.3184	15.2109	17.1647	15.3074	16.5744	14.9943	15.8826	16.5197	15.5379	15.639	15.2904	14.5076	15.4246	15.2633	14.5692	15.1643	15.4976	15.8337	15.8497	15.97	16.1298	16.0015	15.5938	15.3498	16.1217	15.1155	15.4467	15.1329	15.0413	15.4036	-1.1601	-1.12954	-0.458586	-1.13307	-0.670922	-1.2502	-0.868197	-0.590007	-0.984349	-1.01341	-1.10965	-1.53355	-1.01489	-1.06727	-1.43205	-0.855221
O75746	CMC1	Calcium-binding mitochondrial carrier protein Aralar1	Complete	19.777	19.276	19.5254	19.6819	18.9794	19.8286	19.2077	18.6321	18.4305	19.0514	18.5858	19.1189	19.0309	19.8157	19.521	21.7467	22.0073	22.0508	21.8522	21.7954	21.4204	22.194	22.0892	22.161	21.7564	22.2294	22.3382	22.6814	22.162	22.3397	0.760108	0.608556	0.56122	0.629208	0.379216	0.699878	0.576545	0.367026	0.306508	0.452986	0.332824	0.460939	0.509671	0.790786	0.707587	1.6907
O75781	PALM	Paralemmin-1	Complete	20.3542	20.206	19.7946	19.9035	20.0567	20.1474	19.8213	19.9289	20.5846	20.0052	20.186	21.2374	20.549	20.247	20.8496	20.6853	20.4147	20.4215	20.3391	20.4611	20.6238	20.0067	20.6814	20.5916	20.5352	20.5201	20.2545	20.329	20.3508	20.3776	1.00872	1.00621	0.677532	0.718492	0.849659	0.828461	0.843126	0.954575	1.26783	0.862856	1.03331	1.37726	1.1514	0.966827	1.28169	1.2802
O75821	EIF3G	Eukaryotic translation initiation factor 3 subunit G	Complete	17.761	17.3526	18.0671	18.4361	17.5422	18.4524	16.5297	17.3122	17.1759	17.8681	17.7593	18.0983	17.7038	17.6014	17.7093	17.7277	17.7832	18.2119	18.0164	18.2275	18.4721	17.9643	18.1051	17.7771	18.2062	17.5449	17.2189	17.3785	16.9316	16.5024	-0.108117	-0.213801	-0.0687566	0.127333	-0.24833	0.144709	-0.587047	-0.230942	-0.253345	-0.0555052	-0.0289432	0.0194978	-0.0513599	-0.112973	-0.0752283	0.136231
O75828	CBR3	Carbonyl reductase [NADPH] 3	Complete	21.4345	20.6739	20.3665	21.6495	20.6503	20.5541	20.8493	20.798	20.6022	21.3791	20.4614	20.1317	20.5581	20.1736	20.9489	20.6109	20.5281	20.514	20.5084	20.8088	21.2768	20.6022	20.7729	20.6649	20.8972	20.113	20.2362	20.6399	19.6058	20.6374	1.47396	1.20627	0.9246	1.42184	1.10886	0.992513	1.28982	1.34833	1.27567	1.45329	1.15385	0.899009	1.15528	0.936866	1.32459	1.25142
O75844	FACE1	CAAX prenyl protease 1 homolog	Complete	15.3678	16.2132	16.5897	16.443	16.5259	15.4871	14.4041	14.2738	14.1088	15.2859	14.0351	13.5763	14.9059	14.4611	12.7344	16.4102	17.4792	17.5694	17.6727	17.5613	17.3183	16.762	16.6007	16.9797	16.7109	16.5236	17.0802	16.5235	16.4725	16.0196	-1.13882	-0.701009	-0.70702	-0.675594	-0.692126	-1.05141	-1.51059	-1.6075	-1.62213	-1.16513	-1.65914	-1.93637	-1.23419	-1.39467	-2.22489	-0.373325
O75874	IDHC	Isocitrate dehydrogenase [NADP] cytoplasmic	Complete	18.2237	18.4531	18.3192	19.0865	18.652	17.4139	18.1099	17.367	17.3726	18.473	17.0749	17.0022	17.5044	17.6866	17.7975	19.6346	19.885	20.1003	20.0926	20.3003	19.3576	19.9569	19.923	19.7897	20.3521	19.6834	19.5912	19.6429	19.3007	19.6361	0.0911384	0.256724	0.0401567	0.389332	0.236272	-0.274191	0.0995387	-0.206107	-0.16556	0.204435	-0.328521	-0.454592	-0.135692	-0.0782041	-0.0371132	0.873798
O75882	ATRN	Attractin	Complete	16.6048	17.7358	17.501	16.7801	17.8916	17.1395	16.6011	17.1994	17.0751	15.4376	16.1829	15.794	16.8709	16.4556	16.6381	15.3688	15.6422	15.7115	15.9393	15.899	15.6492	15.4322	15.5314	15.4279	15.7458	15.364	15.2865	15.1292	15.0423	14.8334	-0.606075	-0.0499858	-0.313306	-0.539813	-0.0957544	-0.384863	-0.556003	-0.282045	-0.298322	-1.09998	-0.719002	-0.977172	-0.403491	-0.58062	-0.538084	-0.776122
O75884	RBBP9	Serine hydrolase RBBP9	Complete	18.4634	18.4912	18.2857	18.762	18.8735	18.2686	18.6395	17.9696	18.1855	18.4579	17.6788	17.9008	17.9667	17.9149	18.4085	18.1943	18.571	18.4476	18.6858	18.8367	19.3379	19.0993	18.6574	18.6679	19.1988	18.4311	18.7531	18.4199	18.2989	18.5434	0.194393	0.273003	0.0256605	0.258633	0.332988	0.070571	0.329647	0.0668991	0.197206	0.197952	-0.0641688	-0.0659407	0.0597716	0.0149822	0.226884	0.316736
O75886	STAM2	Signal transducing adapter molecule 2	Complete	16.8779	17.1121	17.6147	17.7086	17.5612	17.4379	16.8908	16.9969	16.8751	17.6041	17.101	16.1547	16.8506	16.831	16.6109	16.4268	16.4475	16.8604	16.9251	17.0563	16.7855	16.4273	16.7289	16.7441	16.5366	16.4435	15.5601	15.9222	15.9275	15.5981	-0.488462	-0.316633	-0.264182	-0.165729	-0.240049	-0.26451	-0.430131	-0.373805	-0.387604	-0.168947	-0.317123	-0.821167	-0.412054	-0.427386	-0.549828	-0.366918
O75891	AL1L1	Cytosolic 10-formyltetrahydrofolate dehydrogenase	Complete	19.0694	19.2147	19.5694	20.1483	19.8987	20.1923	19.2102	19.7342	19.7221	20.5407	19.276	19.1854	19.4524	18.8259	18.6722	20.2489	20.8829	20.9584	21.1964	21.3892	21.6335	20.8339	20.6263	20.6628	21.4412	20.7031	21.0043	20.852	20.4628	20.7357	0.455364	0.582363	0.580228	0.817107	0.78064	0.846558	0.577623	0.866346	0.882945	1.093	0.634971	0.489708	0.687845	0.386813	0.340853	1.11138
O75896	TUSC2	Tumor suppressor candidate 2	Complete	18.3133	17.7914	17.5031	17.0834	17.3432	14.2663	17.3811	17.5768	18.0945	16.9267	17.9654	19.8116	18.2058	18.1669	18.6368	18.0165	17.9338	17.876	17.9873	18.1322	17.2148	18.0155	17.9577	18.1805	17.4977	18.2157	17.984	17.9397	17.896	18.0695	0.12973	-0.0261956	-0.312426	-0.417614	-0.335236	-1.54388	-0.217116	-0.111061	0.156572	-0.460044	0.0612566	0.760544	0.160844	0.117835	0.325545	0.24795
O75899	GABR2	Gamma-aminobutyric acid type B receptor subunit 2	Complete	17.8722	17.0632	17.4244	17.0218	16.8967	17.1494	16.5113	16.3009	16.5045	16.118	16.7858	17.9277	17.2961	17.3595	17.3852	18.3095	18.2044	18.4002	18.1812	18.1722	17.7943	18.4064	18.0853	18.4111	18.023	18.5812	18.8038	18.7171	18.6083	18.6338	-0.0602417	-0.337568	-0.346404	-0.442444	-0.53018	-0.380864	-0.595036	-0.689098	-0.552969	-0.807572	-0.455087	-0.0542822	-0.22371	-0.211709	-0.215283	0.361272
O75912	DGKI	Diacylglycerol kinase iota	Complete	19.2728	18.9657	18.9392	17.2516	18.8304	18.516	18.7384	18.556	18.5194	17.7984	19.2234	19.9904	19.3198	19.7778	19.7679	16.3577	16.2188	16.1971	16.21	16.1453	15.9938	15.9491	15.8366	16.2817	15.3769	16.2497	15.691	15.5359	16.5185	15.7168	0.542999	0.475898	0.308004	-0.349866	0.314188	0.170384	0.372631	0.332577	0.346214	-0.0854592	0.611936	0.83786	0.631775	0.775341	0.814272	-0.393656
O75914	PAK3	Serine/threonine-protein kinase PAK 3	Complete	17.1111	16.197	16.3869	16.7312	16.7463	15.9175	16.5928	16.4647	16.7151	16.1529	16.6814	16.7457	16.3079	16.8294	16.8874	18.2815	17.9458	17.6597	17.6021	17.4449	17.2988	17.092	17.8768	17.8878	17.0537	18.0399	18.1727	18.0124	18.1322	17.3857	-0.388006	-0.707936	-0.794594	-0.559505	-0.595859	-0.877804	-0.559613	-0.614897	-0.458985	-0.792566	-0.500757	-0.565513	-0.64149	-0.428066	-0.430384	0.350452
O75915	PRAF3	PRA1 family protein 3	Complete	19.1456	19.1322	19.2226	19.6852	19.354	19.3576	18.6524	17.8758	17.869	19.2801	17.9989	18.2593	17.9113	19.0014	18.3745	21.3628	21.4976	21.6616	21.6184	21.7039	21.3382	21.616	21.642	21.7106	21.4573	21.3423	21.2117	21.7297	21.2506	21.5033	0.488183	0.547077	0.430406	0.630513	0.542794	0.509867	0.335277	0.0244232	0.055951	0.551281	0.0759163	0.0891179	0.0363418	0.458455	0.212199	1.54223
O75936	BODG	Gamma-butyrobetaine dioxygenase	Complete	16.1485	16.6836	16.633	16.8873	17.1474	18.1718	16.7458	17.7503	17.5458	19.173	16.3311	17.5585	16.8343	16.3988	16.5134	17.651	18.1535	18.4251	18.214	18.7275	19.8547	18.6928	18.6724	18.2465	19.7049	17.3398	17.6727	17.0879	17.8415	18.1146	-0.802585	-0.499847	-0.688303	-0.496596	-0.420721	0.0315231	-0.493132	-0.0324769	-0.0882914	0.505254	-0.654116	-0.213994	-0.418933	-0.603803	-0.591977	0.106574
O75947	ATP5H	ATP synthase subunit d, mitochondrial	Complete	16.6781	16.4534	17.0923	16.6	17.1097	17.0972	16.3648	16.1769	16.4301	17.6153	15.6202	16.5236	16.3722	16.6607	15.7462	18.7827	18.7733	18.5292	18.5902	18.6064	17.8978	18.8301	18.9538	18.4871	18.3257	18.8592	19.1093	18.9145	18.5604	19.0521	-0.574519	-0.598292	-0.489894	-0.612366	-0.437205	-0.401935	-0.658681	-0.745278	-0.586186	-0.164145	-0.965302	-0.661613	-0.614291	-0.496921	-0.923469	0.544313
O75955	FLOT1	Flotillin-1	Complete	20.5394	20.3636	20.6571	20.08	20.2905	20.3972	19.9907	19.8226	19.6589	19.8587	20.304	20.5948	20.3085	20.6982	20.6056	20.6507	20.5909	20.6537	20.4627	20.3988	19.8107	20.3147	20.5128	20.7669	20.1524	21.0411	20.9736	21.0621	20.8763	20.8664	1.08847	1.0736	1.05014	0.78958	0.951736	0.929246	0.916723	0.906397	0.854741	0.799915	1.08496	1.09931	1.04976	1.15098	1.17623	1.2668
O75962	TRIO	Triple functional domain protein	Complete	20.9224	20.6312	20.5185	19.0092	20.5695	19.9424	20.5722	20.8734	20.8944	19.9542	20.9092	20.8091	20.8059	20.7343	20.9598	17.6051	17.5153	17.317	17.6841	17.3605	17.2161	17.3423	16.9083	16.6184	17.0011	17.3888	16.5472	17.0844	17.6537	17.1385	1.25341	1.188	0.990267	0.35822	1.07356	0.745752	1.1694	1.38246	1.40607	0.840967	1.34987	1.19199	1.26004	1.16574	1.3293	0.0888408
O75964	ATP5L	ATP synthase subunit g, mitochondrial	Complete	18.5999	19.0027	18.9511	19.2768	18.49	19.267	18.7634	19.3183	17.5822	19.0378	18.0535	19.0073	18.6116	19.0946	18.8147	22.1381	22.1865	22.0175	21.9781	21.9208	21.6003	22.5729	22.2793	22.3106	22.1821	22.4261	22.6063	22.6425	22.1015	22.6576	0.253154	0.491694	0.313125	0.465994	0.165524	0.473325	0.38349	0.677951	-0.0720345	0.447162	0.099822	0.412669	0.332381	0.496467	0.402418	1.84211
O75970	MPDZ	Multiple PDZ domain protein	Complete	20.8705	20.4765	20.8199	19.7488	20.5025	20.641	20.4967	20.5749	20.7137	20.6761	20.6019	20.6511	20.6068	20.5956	20.9159	18.3605	18.2978	18.2314	18.5461	18.5074	18.5605	18.037	18.1836	18.037	18.5114	17.6373	18.6587	17.6379	17.9925	17.8742	1.23108	1.12185	1.12046	0.656139	1.04431	1.02756	1.1366	1.24723	1.32546	1.15117	1.21537	1.12366	1.17586	1.10909	1.31034	0.381002
O76003	GLRX3	Glutaredoxin-3	Complete	19.1555	18.7435	18.5918	18.0365	18.4322	17.372	18.6282	18.9116	18.9257	18.2876	18.8073	19.277	19.0534	18.544	19.4073	16.918	16.5431	16.7151	16.4673	16.4595	16.7256	16.4505	16.7823	16.5514	16.0697	16.0564	15.4697	16.1729	16.4223	16.2363	0.492465	0.380889	0.157923	-0.0336404	0.140308	-0.291096	0.324758	0.493685	0.527505	0.124756	0.429793	0.529327	0.519151	0.271776	0.658468	-0.176934
O76024	WFS1	Wolframin	Complete	18.5027	18.5362	19.0976	18.7587	19.2555	19.3582	18.4458	18.4377	18.4823	19.2253	18.4606	18.6764	18.2826	18.0499	17.5068	18.9521	19.0067	19.3122	19.1136	19.5252	20.0632	19.0004	18.8987	18.7665	19.7249	18.8545	18.5462	18.0189	18.3588	18.7465	0.211302	0.292241	0.376406	0.257304	0.499797	0.510098	0.24548	0.278993	0.329644	0.527735	0.278021	0.269559	0.193307	0.0700759	-0.162745	0.609829
O76031	CLPX	ATP-dependent Clp protease ATP-binding subunit clpX-like, mitochondrial	Complete	21.1546	20.9066	20.1573	20.7639	20.1203	21.3437	21.2034	20.7813	20.4389	20.6265	20.497	20.6468	21.1814	20.7582	21.0788	18.0754	18.5276	17.0917	18.5548	17.4638	17.6617	18.1439	16.9604	17.027	17.8602	19.4544	20.4794	16.2445	19.3782	19.2543	1.35342	1.30578	0.83423	1.06507	0.877393	1.31102	1.44364	1.34077	1.20282	1.12986	1.16943	1.1218	1.41878	1.17549	1.38073	0.270746
O76039	CDKL5	Cyclin-dependent kinase-like 5	Complete	19.8662	19.1625	19.8976	17.7815	19.133	19.7802	19.1273	18.9122	18.6016	17.7113	19.5798	20.3958	19.6799	19.8264	20.6189	17.885	17.4564	17.1432	17.3062	17.2236	17.2154	17.2522	17.242	17.2599	16.2393	17.7383	16.9739	17.0745	17.7966	17.4105	0.798541	0.560036	0.722005	-0.136379	0.446286	0.68034	0.541581	0.493929	0.382861	-0.1229	0.76794	1.0132	0.784026	0.795154	1.18198	0.197105
O76041	NEBL	Nebulette	Complete	18.2695	18.3624	18.5506	18.7594	18.8304	19.5409	18.284	18.5253	18.2895	19.3208	18.8323	18.6396	18.2111	19.0353	18.7784	17.6265	17.0753	17.7345	17.1476	17.5136	18.4019	17.4272	17.9234	17.4333	17.9044	16.6945	17.0696	16.9841	16.7801	16.8089	0.110886	0.217957	0.140092	0.257582	0.314164	0.583812	0.175212	0.318662	0.243612	0.568762	0.440754	0.253643	0.163079	0.472271	0.386721	0.0971232
O76054	S14L2	SEC14-like protein 2	Complete	17.9447	17.9783	18.3349	18.6493	18.5838	18.4489	17.8808	18.18	18.4049	19.2725	17.8896	18.322	17.942	17.4599	17.4243	18.0094	18.3328	18.6441	18.7381	19.0499	19.5221	18.4302	18.3885	18.3381	19.2083	18.2681	17.8734	17.9704	17.8304	18.032	-0.0290232	0.0537226	0.0469216	0.213223	0.206468	0.143321	4.50452e-06	0.162206	0.295102	0.548029	0.0280729	0.116278	0.0493079	-0.170717	-0.198383	0.245198
O76062	ERG24	Delta(14)-sterol reductase TM7SF2	Complete	23.3585	23.5877	23.808	24.0225	23.0222	23.6931	22.9048	23.8715	18.6968	23.501	20.0234	23.8108	22.143	23.7977	22.6015	23.6242	23.9408	22.3548	22.9954	22.9475	22.5096	24.5548	24.1144	24.149	24.1298	24.3553	24.0788	24.1835	24.1275	24.4688	2.30259	2.45213	2.4113	2.37781	2.14457	2.25873	2.18292	2.74079	0.425361	2.36511	0.962122	2.49029	1.82527	2.41601	2.03866	2.41687
O76070	SYUG	Gamma-synuclein	Complete	18.412	18.1694	19.5802	19.3802	19.4119	18.5435	18.3726	18.6769	18.4629	18.4759	18.6678	18.5103	18.4635	18.6832	18.7848	21.5962	20.8198	20.8943	20.33	20.1814	20.1014	20.7357	21.3259	20.7749	20.2241	21.4811	21.4571	21.2411	21.0436	21.4981	0.172238	0.135406	0.584904	0.507653	0.568079	0.181461	0.21368	0.387354	0.321004	0.205689	0.368724	0.197713	0.269803	0.328576	0.389489	1.63249
O76071	CIAO1	Probable cytosolic iron-sulfur protein assembly protein CIAO1	Complete	18.0026	17.4153	17.9015	17.5916	17.1843	17.8344	16.8461	16.8792	16.8046	17.7611	16.8846	17.5739	17.7645	17.7281	17.7917	15.7289	15.6089	15.8071	15.7557	16.1065	16.3124	15.8004	15.8165	15.577	16.2698	16.1371	15.2986	15.1944	15.6812	14.8682	-0.00404738	-0.187019	-0.140294	-0.212883	-0.404616	-0.104564	-0.449565	-0.427129	-0.419046	-0.101493	-0.41184	-0.207324	-0.0257225	-0.0612459	-0.0396187	-0.636856
O76081	RGS20	Regulator of G-protein signaling 20	Complete	16.93	17.5784	16.09	17.652	17.3293	18.8389	16.1442	17.0488	16.9067	17.9481	17.0056	16.8128	16.5276	16.6306	16.6669	17.1788	16.7386	16.8484	17.1819	17.3597	17.1986	16.6895	17.0898	17.0175	17.0598	17.0887	16.8406	16.7791	16.8973	16.0946	-0.466032	-0.117285	-0.922866	-0.188549	-0.341299	0.300622	-0.754541	-0.350273	-0.373517	-0.0211246	-0.358877	-0.536527	-0.548594	-0.50917	-0.525646	-0.0760371
O76094	SRP72	Signal recognition particle subunit SRP72	Complete	16.4428	16.8279	19.5936	17.8982	17.7737	18.0715	16.291	17.182	16.9234	17.446	17.4617	17.5996	17.0382	17.0449	16.3283	17.4429	17.1406	17.3639	17.1621	16.8415	17.5256	17.0103	17.1365	16.4871	17.0768	16.905	17.656	17.1673	17.3769	17.6834	-0.675825	-0.438152	0.590701	-0.0893781	-0.147247	-0.00891219	-0.690733	-0.289936	-0.366037	-0.236895	-0.159219	-0.196214	-0.332758	-0.340106	-0.671976	0.0260839
O94760	DDAH1	N(G),N(G)-dimethylarginine dimethylaminohydrolase 1	Complete	20.7305	20.9645	21.092	21.732	21.5175	20.8551	20.7036	20.6876	20.7774	21.889	20.5772	20.4287	20.2866	20.583	20.5676	23.6024	23.7814	23.7593	23.7699	23.9242	24.2999	23.7025	23.8221	23.8951	24.2277	23.6522	23.8084	23.8373	23.6298	23.6386	1.17077	1.3305	1.238	1.45508	1.48751	1.11396	1.2265	1.29829	1.35386	1.67241	1.20452	1.02747	1.04051	1.10396	1.15984	2.40846
O94772	LY6H	Lymphocyte antigen 6H	Complete	15.803	16.7213	17.4656	17.163	17.4658	15.3014	16.8791	15.9838	16.49	16.3706	16.5857	18.11	16.0123	15.7448	16.9894	19.125	18.5903	17.9788	18.172	18.1449	17.3887	17.4208	18.1521	18.9878	17.3338	18.9491	18.3724	18.1589	18.2257	17.4646	-0.951383	-0.483746	-0.328591	-0.38556	-0.281715	-1.12633	-0.435227	-0.832782	-0.559439	-0.699032	-0.54265	0.024549	-0.766432	-0.870742	-0.386295	0.676673
O94776	MTA2	Metastasis-associated protein MTA2	Complete	17.0656	17.1841	17.3178	15.9394	17.0343	18.2992	17.0143	17.1678	17.0953	17.8502	16.7215	16.9635	16.3944	16.2093	16.0539	14.9371	15.0398	14.3585	13.8632	14.2092	15.068	14.7448	14.9605	14.0712	14.698	15.4745	15.5973	14.8644	14.0165	15.8407	-0.407601	-0.285871	-0.392441	-0.878456	-0.47011	0.0829154	-0.376498	-0.296365	-0.289307	-0.0632069	-0.483229	-0.47132	-0.604913	-0.681157	-0.790537	-0.943107
O94804	STK10	Serine/threonine-protein kinase 10	Complete	17.693	17.5257	19.0059	17.7738	18.1627	18.1369	17.6533	17.243	18.1431	17.7131	17.5029	17.6819	16.243	18.193	16.8256	14.7808	15.6484	15.9556	15.5051	15.3326	15.6147	15.6908	15.5779	13.8127	15.1157	14.513	14.8643	13.3804	14.6166	13.336	-0.137416	-0.139798	0.336823	-0.139469	0.0226225	0.0174649	-0.0988566	-0.262295	0.178281	-0.122127	-0.141185	-0.1606	-0.668909	0.128498	-0.457094	-1.00357
O94805	ACL6B	Actin-like protein 6B	Complete	20.1252	19.949	19.8716	19.355	19.2637	20.597	19.7568	19.0146	18.9838	19.4299	19.4693	20.0375	19.6665	20.2844	20.2314	17.8453	17.733	17.8136	17.8789	17.6689	18.2806	17.5546	17.5266	17.294	17.8865	17.6598	17.2379	17.1309	17.8857	17.1903	0.910093	0.896311	0.710774	0.497514	0.503389	1.00983	0.815113	0.540333	0.553435	0.615658	0.719585	0.858243	0.778329	0.982107	1.01456	0.181732
O94811	TPPP	Tubulin polymerization-promoting protein	Complete	22.6607	22.3472	21.2046	22.8009	21.2011	22.3196	21.6402	21.5499	22.0278	21.5919	21.8647	22.2326	21.5717	21.924	21.9066	23.2015	22.6448	22.6851	22.5785	22.4159	22.0896	21.9007	22.7968	23.0239	22.1116	22.5151	22.5883	22.5821	22.4887	21.9577	2.00206	1.92172	1.28664	1.8857	1.34935	1.70469	1.63342	1.68898	1.9119	1.54473	1.76812	1.80766	1.58376	1.65131	1.73842	2.25339
O94812	BAIP3	BAI1-associated protein 3	Complete	18.6263	17.9956	17.9367	15.5795	18.1798	16.9795	17.9716	18.3694	19.0146	17.5754	18.9362	19.0656	18.9455	18.4893	18.766	16.2895	16.2031	16.2226	16.1482	16.0479	15.5935	14.8074	14.534	15.7594	15.0285	16.056	14.8923	15.2845	16.458	15.127	0.264546	0.0611096	-0.125083	-1.02345	0.0300985	-0.449432	0.0394775	0.248032	0.567197	-0.181274	0.486234	0.437867	0.47354	0.249448	0.38135	-0.420013
O94819	KBTBB	Kelch repeat and BTB domain-containing protein 11	Complete	21.5157	21.5786	22.0642	22.0322	21.8146	22.6639	21.7117	21.404	21.7473	22.1884	21.8096	22.207	21.6531	21.8939	21.7201	21.9118	22.0383	22.1858	22.2312	22.2694	22.7406	22.2598	22.1262	22.1364	22.6279	22.0756	22.3422	22.0904	22.0737	22.2972	1.50894	1.5931	1.65799	1.57603	1.61723	1.84359	1.66449	1.62289	1.78669	1.80108	1.74401	1.79663	1.61817	1.63898	1.6578	1.75457
O94822	LTN1	E3 ubiquitin-protein ligase listerin	Complete	17.1357	16.7478	17.1092	15.8471	16.5802	16.8379	16.6547	17.165	17.0919	16.1881	16.932	18.1672	17.428	16.7896	17.7132	15.0357	15.9833	15.9774	15.7171	15.2799	15.7592	15.1638	15.1244	13.829	15.3493	15.3464	17.9166	14.4161	15.9432	19.1266	-0.377438	-0.47241	-0.482565	-0.915638	-0.668397	-0.506535	-0.532739	-0.297632	-0.290825	-0.777457	-0.391062	0.0492931	-0.167959	-0.444293	-0.0735328	-0.904947
O94826	TOM70	Mitochondrial import receptor subunit TOM70	Complete	18.6068	18.4583	18.9134	18.6295	18.6239	18.4452	18.4863	19.0667	18.8705	18.5717	18.9793	18.594	18.5553	18.4003	18.398	20.0974	19.9962	19.7817	19.6103	19.5749	19.3569	18.7367	19.7714	19.749	19.0791	19.5388	19.4009	19.8965	19.7618	18.7874	0.256153	0.258925	0.296855	0.20525	0.224018	0.141819	0.263087	0.563933	0.502876	0.246863	0.505068	0.233908	0.308592	0.213126	0.222372	1.05281
O94827	PKHG5	Pleckstrin homology domain-containing family G member 5	Complete	19.7206	18.0338	19.0691	18.1971	17.3968	19.8416	18.1763	18.2748	17.2392	16.9143	17.8749	18.518	18.0302	18.94	19.1641	19.228	18.0456	18.3748	18.1942	18.3839	22.5408	17.5227	18.8791	19.2616	18.8755	18.6869	21.9798	18.3715	18.2813	23.6825	0.735819	0.0774246	0.36411	0.031038	-0.311822	0.705121	0.128397	0.205168	-0.225103	-0.465379	0.0216573	0.201044	0.086613	0.433397	0.553398	0.716512
O94830	DDHD2	Phospholipase DDHD2	Complete	18.732	18.0179	17.7687	17.7707	18.9545	17.9074	18.2936	17.8407	18.0244	17.5639	17.6734	17.8139	17.9951	18.0893	18.4894	18.6211	18.8044	18.7833	18.7992	19.243	19.4132	18.4978	18.4848	19.0628	18.4554	19.3888	19.1931	18.8391	18.3296	18.2644	0.31006	0.070633	-0.197653	-0.140744	0.368376	-0.0750976	0.179354	0.00850374	0.125286	-0.186229	-0.0665464	-0.103509	0.0717627	0.0861637	0.261835	0.481801
O94832	MYO1D	Unconventional myosin-Id	Complete	24.1389	23.5703	23.6518	23.8129	23.2131	23.214	24.0191	23.3069	23.4513	23.6783	22.8346	22.8874	22.9642	23.3928	24.0467	22.3707	22.2476	21.9222	22.0591	21.6169	21.8723	23.0623	22.6985	22.7106	22.873	22.0889	22.3738	22.05	21.9788	23.012	2.6387	2.44467	2.34382	2.29337	2.22791	2.06548	2.66704	2.48498	2.54713	2.44134	2.19266	2.09089	2.17245	2.25076	2.66313	1.93207
O94856	NFASC	Neurofascin	Complete	20.9521	20.9025	20.9511	21.0882	20.642	21.2698	20.5215	19.85	19.8449	20.6716	19.5769	20.5724	19.7345	20.8847	20.699	23.2956	23.4692	23.2573	23.2165	23.1937	22.9017	23.2312	23.3036	23.4903	23.22	23.1998	23.5599	23.5147	23.2596	23.5403	1.26621	1.30402	1.17714	1.19575	1.10521	1.28121	1.14736	0.918829	0.937733	1.14925	0.766668	1.08961	0.807104	1.22709	1.21661	2.28977
O94874	UFL1	E3 UFM1-protein ligase 1	Complete	19.025	18.8878	18.905	19.0954	19.1613	19.504	18.971	19.2729	19.2498	19.1477	18.7823	19.9585	19.2584	18.9348	19.3665	18.7028	18.8299	18.9532	19.0776	19.133	19.1857	18.9848	18.8734	18.8362	19.2646	18.5613	18.4838	18.3298	18.6433	18.3664	0.436251	0.442597	0.293192	0.392936	0.458638	0.568928	0.4737	0.657378	0.672154	0.494395	0.418839	0.824078	0.605819	0.431257	0.640824	0.513407
O94875	SRBS2	Sorbin and SH3 domain-containing protein 2	Complete	18.9741	20.0994	20.754	21.507	21.808	19.7454	20.0502	19.9971	19.9326	20.303	20.2713	20.7543	19.7025	21.1749	20.0699	18.4887	18.5464	19.6582	19.8024	19.4619	18.951	19.1376	18.5163	18.7466	18.9312	18.712	18.1968	18.8322	18.7095	17.6358	0.414339	0.960645	1.09198	1.36446	1.61434	0.666304	0.942612	0.985475	0.976846	0.990837	1.07065	1.16828	0.793587	1.34554	0.944775	0.430596
O94901	SUN1	SUN domain-containing protein 1	Complete	15.0992	15.4463	16.3175	16.1127	16.659	15.5046	15.7708	16.0512	15.1014	15.7087	15.9637	15.6603	15.8616	16.3681	15.3779	13.6114	14.14	14.6701	14.8295	14.5809	14.9454	14.4796	14.1189	13.9574	14.6266	13.4651	13.4008	13.9155	14.8383	14.0876	-1.25449	-1.02889	-0.824576	-0.808648	-0.633975	-1.04437	-0.916751	-0.802242	-1.17916	-0.98346	-0.814952	-1.03499	-0.830142	-0.616312	-1.08264	-1.45585
O94903	PLPHP	Pyridoxal phosphate homeostasis protein	Complete	19.8031	19.5289	19.4854	19.3125	19.325	18.5277	19.2407	19.7234	19.6178	19.5176	19.6035	20.4921	20.1889	19.2725	19.4499	17.967	17.5442	17.8783	17.8142	17.9493	17.9877	17.9644	18.028	17.7743	17.8972	18.1373	18.2518	17.4458	18.3931	18.6439	0.771364	0.716694	0.543928	0.480399	0.530133	0.175099	0.590856	0.861457	0.83637	0.653325	0.778316	1.05488	0.999204	0.569078	0.676893	0.228788
O94905	ERLN2	Erlin-2	Complete	18.6655	18.2521	19.3158	19.5107	19.6123	20.0066	18.8321	17.8933	17.7468	19.3341	18.2636	19.2489	17.9143	19.1314	18.299	19.3272	19.6162	19.5987	19.8177	19.9586	20.18	19.6825	19.5708	19.5422	20.2184	19.2729	19.3829	19.3192	19.2779	19.3882	0.281416	0.170775	0.470675	0.56022	0.65559	0.771677	0.413329	0.0323429	0.0013944	0.574486	0.191793	0.517151	0.0376052	0.511486	0.179573	0.754916
O94906	PRP6	Pre-mRNA-processing factor 6	Complete	18.7094	19.2295	19.5587	18.2601	19.3456	18.9488	18.9384	19.0791	18.9154	19.3906	18.9104	19.0574	18.7639	19.0283	18.9597	17.2156	17.0581	17.3156	17.4967	17.3934	17.7879	17.2615	17.302	16.7959	17.2632	16.5827	17.2565	16.5906	17.0915	16.4891	0.300352	0.58868	0.575616	0.0564159	0.539154	0.344964	0.459513	0.56957	0.522904	0.598749	0.474931	0.434342	0.396773	0.469439	0.465077	-0.0618028
O94910	AGRL1	Adhesion G protein-coupled receptor L1	Complete	17.9561	17.7713	16.7531	17.5975	17.3083	17.6158	17.5046	17.6254	18.2664	16.9959	18.0181	17.5287	17.6049	17.9269	17.4306	17.9336	17.3779	18.5574	17.8698	18.0747	17.8336	18.1235	18.0356	18.0788	18.1281	18.6657	18.1894	17.6855	17.6286	17.8511	-0.0240881	-0.0348048	-0.636397	-0.210522	-0.350446	-0.192761	-0.163467	-0.0890255	0.233312	-0.430335	0.0843517	-0.22688	-0.093205	0.0198915	-0.195656	0.215883
O94915	FRYL	Protein furry homolog-like	Complete	16.8151	16.66	15.9945	14.8135	16.8837	15.2845	16.0498	16.3338	16.4965	15.2807	14.934	14.5054	15.2856	15.5826	16.2502	13.7542	14.7919	15.0869	14.6953	14.9885	15.7532	14.2664	14.8321	14.1268	15.2816	12.8667	13.3028	15.2971	15.1712	14.7395	-0.515492	-0.509938	-0.964129	-1.33204	-0.535888	-1.13317	-0.795556	-0.674188	-0.556561	-1.16738	-1.26566	-1.53451	-1.07368	-0.936946	-0.705724	-1.40062
O94919	ENDD1	Endonuclease domain-containing 1 protein	Complete	18.8599	18.6554	18.8628	19.1048	19.1332	19.3296	18.3512	17.7043	17.7422	18.9804	18.0536	18.4109	17.6515	19.1917	18.5461	19.4556	19.5844	19.5364	19.5652	19.6658	19.5355	19.8586	19.6138	19.7351	19.8493	19.2651	19.4146	19.5476	19.1787	19.8434	0.365136	0.343212	0.274968	0.396712	0.446374	0.498585	0.204405	-0.0532811	-0.000619461	0.422481	0.099901	0.154702	-0.0734908	0.536097	0.286328	0.804559
O94921	CDK14	Cyclin-dependent kinase 14	Complete	19.3808	18.6844	18.7264	17.4052	17.9137	18.6142	18.2972	18.3437	18.4271	17.8899	18.3403	19.1571	19.3058	19.0647	19.5476	16.4968	16.8424	16.5702	16.8131	16.4773	16.2549	17.2067	16.4016	16.622	16.8229	17.7459	16.933	16.9069	17.4451	17.2305	0.589485	0.355638	0.216067	-0.287965	-0.0861198	0.210013	0.180916	0.236405	0.305031	-0.046131	0.225375	0.477462	0.625846	0.48427	0.719078	-0.339849
O94925	GLSK	Glutaminase kidney isoform, mitochondrial	Complete	24.2126	23.9978	23.0288	23.4436	22.947	23.2342	23.9673	23.5878	23.4517	22.9669	23.5687	23.3695	24.2895	23.7929	23.5065	19.7946	19.1728	19.0834	19.3505	18.977	18.9216	19.156	18.6385	18.5424	18.446	19.1719	19.0122	18.4129	19.838	19.7946	2.67043	2.62748	2.0747	2.14461	2.1117	2.07365	2.64456	2.61226	2.54731	2.13559	2.51402	2.29943	2.73269	2.41408	2.4297	0.935675
O94929	ABLM3	Actin-binding LIM protein 3	Complete	18.0383	17.8623	18.0705	17.4305	17.8012	17.643	18.2807	18.0712	18.1175	17.9294	18.3128	18.5358	18.399	18.3172	18.6067	14.6819	14.3435	14.1362	14.8095	13.8909	14.1799	13.8813	14.2846	13.6566	14.7436	14.0014	14.3918	15.1407	14.5127	14.6631	0.0112964	0.00410295	-0.0673125	-0.277779	-0.135243	-0.181788	0.173776	0.112932	0.166852	-0.0291656	0.213321	0.20873	0.242532	0.179193	0.31254	-1.04181
O94952	FBX21	F-box only protein 21	Complete	17.113	17.1686	17.488	16.3432	17.2759	16.5329	16.9696	17.519	17.3856	16.8845	17.2528	17.2349	17.305	15.9533	16.9195	16.3791	16.6784	16.3269	16.3593	16.7154	16.5408	16.2958	16.407	16.5602	16.5773	16.2801	16.5714	16.4576	16.3167	15.7515	-0.38721	-0.292499	-0.318932	-0.715806	-0.364607	-0.629565	-0.39589	-0.137249	-0.159787	-0.478191	-0.25064	-0.353943	-0.219962	-0.785614	-0.416522	-0.38536
O94955	RHBT3	Rho-related BTB domain-containing protein 3	Complete	17.1111	16.4731	17.664	17.0502	17.3736	18.9168	17.7571	18.2066	17.8656	18.6293	16.3433	16.9028	17.018	17.6924	17.6078	15.123	15.9382	15.9865	16.0124	16.1994	17.4088	16.3371	15.8311	15.4353	17.0996	15.2618	14.2519	14.6264	15.958	15.3795	-0.388028	-0.589884	-0.242901	-0.431002	-0.321954	0.332057	-0.053758	0.174269	0.0544159	0.271619	-0.648762	-0.497572	-0.341284	-0.0758013	-0.119073	-0.871186
O94964	SOGA1	Protein SOGA1	Complete	22.0561	21.9954	22.7239	21.9103	22.4595	21.6037	22.1844	22.4172	22.4729	21.5319	21.5334	22.1452	21.3867	21.0125	21.152	21.3302	24.3956	21.0206	21.4282	23.9879	20.8675	24.0943	24.0619	24.3882	23.7246	23.4964	23.057	24.0675	20.9865	22.1079	1.74167	1.77132	1.94299	1.5269	1.89886	1.41593	1.86988	2.08189	2.11051	1.51897	1.62308	1.7699	1.50555	1.27925	1.41235	1.5296
O94966	UBP19	Ubiquitin carboxyl-terminal hydrolase 19	Complete	16.6154	16.5956	16.8289	14.7762	16.7256	15.2966	16.1628	17.1804	16.5186	15.7947	17.0675	16.9225	16.9781	16.4207	16.8206	14.9554	14.0173	14.0635	13.2552	13.4808	13.3936	13.2747	13.9563	13.8068	13.2675	12.7834	14.7152	14.2432	13.1722	13.9539	-0.6015	-0.537504	-0.603684	-1.34709	-0.604901	-1.12827	-0.746469	-0.29066	-0.546674	-0.946488	-0.331773	-0.489055	-0.358168	-0.594843	-0.459254	-0.936016
O94967	WDR47	WD repeat-containing protein 47	Complete	21.5272	20.9574	20.3148	20.0259	20.5159	20.6156	20.8446	20.9179	21.2093	20.3582	21.1121	21.5371	21.168	21.3259	21.6646	19.1576	19.018	18.7134	18.9418	18.6923	18.4573	19.0583	18.7442	18.8535	18.4732	19.0311	18.5269	18.8385	19.2258	18.8478	1.51391	1.3275	0.902228	0.7678	1.05018	1.01733	1.28776	1.40264	1.54664	1.01456	1.43869	1.50685	1.41309	1.40716	1.63383	0.689317
O94973	AP2A2	AP-2 complex subunit alpha-2	Complete	20.4434	19.9788	20.1261	20.5887	19.9342	20.4926	19.962	19.8154	19.7996	20.0712	20.0207	20.4407	20.4284	20.2059	20.2204	21.5121	21.4239	21.3812	21.3587	21.2812	20.9887	21.3146	21.3455	21.6443	21.0369	21.6277	21.7174	21.6903	21.6371	21.4789	1.04714	0.909063	0.820716	0.994487	0.796172	0.967706	0.904286	0.903143	0.917513	0.891224	0.960935	1.03263	1.10042	0.950074	1.00981	1.59996
O94979	SC31A	Protein transport protein Sec31A	Complete	19.3079	19.5359	19.6634	19.303	20.0619	19.3335	19.2804	19.6018	19.3626	19.3886	19.3851	19.604	19.5019	19.7078	19.9394	18.7974	18.6813	18.6643	18.5965	18.6254	18.8709	18.7471	18.6619	18.3355	18.4952	18.7581	18.8891	18.6835	18.8433	18.8477	0.558089	0.719694	0.62085	0.476568	0.851933	0.500135	0.608105	0.806387	0.722502	0.597894	0.682728	0.67074	0.708776	0.746774	0.888406	0.549976
O94985	CSTN1	Calsyntenin-1	Complete	18.5132	18.2699	18.4535	18.6589	18.1357	17.8415	17.1218	16.9988	17.0589	16.7674	18.0394	17.0744	17.7454	17.9508	17.8659	18.7677	18.6647	18.9282	18.9168	18.3862	17.9501	18.3227	18.34	18.5388	17.9624	19.1275	18.5136	19.0692	18.8373	18.6236	0.21585	0.178392	0.0981608	0.217066	0.0108134	-0.101686	-0.329786	-0.372943	-0.305572	-0.528492	0.0936831	-0.423379	-0.0337732	0.0296305	-0.00755447	0.538505
O95057	DIRA1	GTP-binding protein Di-Ras1	Complete	20.016	19.3827	19.4424	18.8609	18.7953	20.0208	19.2862	19.2694	19.2861	18.9925	19.3722	20.3951	20.1115	19.9985	20.503	18.2823	18.2352	18.1132	18.3206	18.1208	18.0232	18.7042	18.3309	18.2418	18.4698	18.2865	18.1403	18.502	18.746	18.7765	0.863047	0.654189	0.525391	0.298448	0.298848	0.777408	0.610647	0.655793	0.688355	0.427673	0.677088	1.01293	0.966477	0.865403	1.13192	0.350743
O95081	AGFG2	Arf-GAP domain and FG repeat-containing protein 2	Complete	17.2547	16.9897	17.1113	16.7328	16.9838	17.3809	16.8411	17.5151	17.6478	16.618	17.2795	18.1432	17.6016	17.0987	17.5799	14.8445	14.5712	14.2719	14.9051	14.7712	14.7623	14.8764	14.5939	14.4689	14.7847	14.2906	13.0228	13.8603	13.6093	14.1103	-0.326165	-0.368973	-0.481669	-0.558866	-0.49216	-0.287516	-0.451736	-0.138999	-0.0427582	-0.592716	-0.238972	0.0389348	-0.0945779	-0.31812	-0.13114	-0.978924
O95139	NDUB6	NADH dehydrogenase [ubiquinone] 1 beta subcomplex subunit 6	Complete	19.5922	16.9215	18.3008	15.8132	15.0715	18.7857	16.4962	16.306	15.1578	17.5753	15.4879	15.8818	15.1838	15.7695	17.5846	18.5613	18.3681	17.9222	17.9958	17.7594	17.8337	18.5207	18.2899	18.6153	18.1195	18.252	18.8632	18.847	18.9509	18.5091	0.680538	-0.39814	0.0322006	-0.929322	-1.32717	0.279166	-0.601602	-0.686798	-1.15396	-0.181332	-1.02322	-0.939196	-1.11668	-0.860645	-0.129097	0.45866
O95140	MFN2	Mitofusin-2	Complete	22.2639	21.7171	21.422	20.994	21.2083	22.0436	22.1084	22.4643	22.2814	21.3349	21.7826	23.4251	22.7513	21.911	23.0467	20.6704	20.7518	20.6903	20.7831	20.6016	20.576	20.8548	20.6434	20.718	20.5307	20.5923	20.3271	20.5875	20.89	20.6575	1.83117	1.6523	1.38056	1.15777	1.3525	1.59337	1.83686	2.10324	2.02505	1.43429	1.73219	2.32347	2.08245	1.646	2.23106	1.2744
O95154	ARK73	Aflatoxin B1 aldehyde reductase member 3	Complete	15.5802	16.4571	15.2042	16.1473	16.8351	16.6291	16.5578	16.3111	16.5839	16.9831	16.7005	15.6012	16.1979	15.767	16.3752	17.2496	17.8856	17.7736	17.7956	18.1311	18.6307	17.7598	17.6152	17.6942	17.9675	17.1975	16.9806	17.2283	17.4172	17.2324	-1.04735	-0.59672	-1.30556	-0.794733	-0.557113	-0.590762	-0.574834	-0.684472	-0.517558	-0.435802	-0.492423	-1.06054	-0.687997	-0.861646	-0.651711	-0.0486611
O95163	ELP1	Elongator complex protein 1	Complete	17.1554	17.1491	17.4246	17.6148	17.5981	17.432	17.3147	17.4822	17.5775	17.1308	17.3739	17.5582	17.4595	16.882	17.4227	17.0159	16.9656	16.7331	16.9966	16.7257	16.7445	17.1134	16.9243	16.7187	16.9523	16.6414	16.7593	16.849	16.8857	16.9248	-0.368923	-0.300839	-0.346333	-0.203532	-0.223913	-0.266892	-0.245938	-0.153918	-0.0741369	-0.372322	-0.197664	-0.214083	-0.154664	-0.406587	-0.199081	-0.139055
O95168	NDUB4	NADH dehydrogenase [ubiquinone] 1 beta subcomplex subunit 4	Complete	17.0695	17.2104	17.4396	16.9316	16.7973	16.9947	17.5585	17.3698	17.1391	17.7109	17.5381	18.5164	17.8554	17.4673	17.4895	18.6847	18.5731	18.5922	18.4973	18.4836	18.1644	19.0388	18.6852	18.6029	18.3883	18.7463	19.0422	19.129	18.7347	18.9689	-0.405943	-0.274636	-0.339835	-0.478751	-0.57358	-0.443282	-0.140029	-0.204862	-0.269789	-0.12306	-0.125771	0.200337	0.012692	-0.167703	-0.170204	0.50641
O95182	NDUA7	NADH dehydrogenase [ubiquinone] 1 alpha subcomplex subunit 7	Complete	15.8798	15.7742	15.821	15.9467	15.2632	16.5969	16.2009	15.2312	15.4361	16.1339	15.3429	16.1971	16.0647	15.6041	15.7023	16.9402	16.6383	16.5178	16.1699	16.4	16.1259	16.6407	16.6395	16.5839	15.8174	15.7217	16.0419	16.9056	15.7665	15.5035	-0.918311	-0.888716	-1.03909	-0.87552	-1.24347	-0.60375	-0.729906	-1.17374	-1.02976	-0.800738	-1.0867	-0.802806	-0.744311	-0.928159	-0.942435	-0.168338
O95197	RTN3	Reticulon-3	Complete	18.7585	18.3361	17.8039	17.2961	17.7857	18.3776	18.6158	18.7995	19.2442	18.4105	18.3141	19.6713	18.1918	18.4793	19.3228	19.6639	18.9613	18.5038	18.4882	18.2598	18.7387	18.6446	18.9184	19.002	18.3629	19.0211	19.3258	18.9281	19.2937	19.2682	0.321499	0.20669	-0.182474	-0.331933	-0.14199	0.114553	0.319369	0.442894	0.669653	0.177583	0.213893	0.699842	0.154917	0.245369	0.621944	0.885115
O95202	LETM1	Mitochondrial proton/calcium exchanger protein	Complete	17.7926	17.3901	17.48	18.1245	17.4215	17.2762	17.4274	17.1337	16.791	17.0119	16.7931	16.6392	17.195	17.5553	17.2082	20.1464	20.1152	19.9787	20.0931	20.0413	19.637	18.6334	19.9692	20.1514	19.5678	19.9756	19.6089	20.2116	20.0027	18.3895	-0.0945036	-0.197792	-0.322375	0.00181121	-0.30103	-0.329744	-0.197011	-0.311789	-0.42515	-0.423421	-0.451887	-0.611585	-0.266464	-0.131782	-0.291742	1.07174
O95210	STBD1	Starch-binding domain-containing protein 1	Complete	19.4244	18.3343	18.2732	18.9209	18.613	19.7916	17.5556	18.3144	18.0513	19.2215	18.0099	18.5343	17.8568	18.7074	18.6649	17.1988	17.0882	17.5028	17.5089	17.4034	17.312	17.7916	17.0614	17.2131	17.2967	17.8665	17.7116	16.1502	17.3398	16.7501	0.608268	0.20593	0.0202946	0.322643	0.219227	0.68494	-0.1413	0.223132	0.1373	0.526113	0.0807644	0.208068	0.0132848	0.338465	0.337669	-0.0683262
O95219	SNX4	Sorting nexin-4	Complete	18.6287	18.6358	18.8346	18.7546	18.2299	18.9451	18.7496	18.4673	18.7326	18.6956	18.6297	19.4962	18.9053	18.525	18.8935	18.5473	18.384	18.1917	18.258	18.1657	18.2682	18.2947	18.2644	18.5639	18.0703	18.6044	18.6048	18.5211	18.4898	18.585	0.265571	0.33485	0.262809	0.255619	0.0519648	0.343474	0.377478	0.292397	0.441333	0.300103	0.35204	0.624131	0.456572	0.264019	0.436467	0.453251
O95232	LC7L3	Luc7-like protein 3	Complete	17.114	18.2336	17.0255	17.4685	17.9612	18.0089	17.3801	17.6153	17.614	17.9666	18.06	17.4217	17.4913	17.8178	17.3599	16.2652	16.2975	16.6631	15.3219	15.8564	16.4189	15.6941	16.2746	14.399	14.2345	16.2638	16.2884	15.9499	16.446	14.6347	-0.386782	0.162891	-0.518716	-0.262465	-0.065394	-0.0341596	-0.217532	-0.0935975	-0.0578517	-0.0131852	0.102672	-0.273137	-0.14122	-0.0246562	-0.226208	-0.429431
O95248	MTMR5	Myotubularin-related protein 5	Complete	20.0672	19.8109	19.6684	19.3004	19.579	19.406	19.817	20.2296	20.5076	19.3138	20.2586	20.8115	20.4233	19.8103	20.3575	19.6961	19.5661	19.5368	19.4745	19.4872	19.0895	19.5687	19.344	19.6125	19.225	19.634	19.5941	19.6896	19.7059	19.7508	0.885101	0.837277	0.623022	0.475518	0.641059	0.529401	0.841272	1.0908	1.23348	0.565741	1.0651	1.19304	1.09827	0.78859	1.06903	0.897582
O95263	PDE8B	High affinity cAMP-specific and IBMX-insensitive 3',5'-cyclic phosphodiesterase 8B	Complete	20.0953	19.6054	20.3414	18.6662	19.8879	19.9964	19.5856	19.5792	20.0974	19.5756	20.1153	20.5982	20.5134	19.7525	20.4246	16.688	16.9364	17.1655	16.7453	17.5255	16.752	16.5357	17.9346	16.7052	16.4876	17.5688	15.842	15.3762	17.5569	16.5711	0.897213	0.749424	0.913733	0.220011	0.77593	0.767555	0.740739	0.79614	1.05042	0.678281	1.00237	1.10075	1.13639	0.764985	1.09803	-0.265893
O95278	EPM2A	Laforin	Complete	19.2552	18.7808	19.0783	19.1107	19.0124	19.968	19.0859	18.8727	18.1911	19.6732	18.4071	18.234	18.432	18.8815	18.5885	17.8289	18.4194	18.4795	18.3671	18.5767	19.0017	18.7483	18.7136	18.1591	19.1953	18.2203	17.5391	18.3711	18.2059	18.6447	0.535405	0.396842	0.368075	0.399092	0.393656	0.756077	0.523635	0.476056	0.199706	0.720206	0.25464	0.0782123	0.256458	0.409503	0.304645	0.175398
O95292	VAPB	Vesicle-associated membrane protein-associated protein B/C	Complete	17.8738	16.8968	17.2336	17.6037	17.3346	17.57	17.1612	17.5875	17.0729	17.2592	17.1968	17.933	17.0856	17.0995	17.0245	18.5457	18.094	18.0272	17.7856	18.094	17.88	18.1194	18.409	18.059	17.7056	18.1524	17.9288	18.1422	17.7349	17.6762	-0.0595272	-0.408726	-0.428843	-0.208016	-0.338987	-0.211222	-0.312653	-0.10621	-0.299329	-0.317168	-0.275182	-0.0519812	-0.312704	-0.317822	-0.371144	0.452628
O95294	RASL1	RasGAP-activating-like protein 1	Complete	21.4526	20.4227	19.5162	20.8898	20.106	18.9394	20.5112	20.0474	20.1207	20.1599	20.3685	20.3871	20.2446	20.8103	20.7816	20.406	19.6087	19.5496	19.9423	19.928	18.9249	20.0764	19.8167	20.4645	19.1425	20.3419	20.5101	20.2278	20.1369	20.2475	1.48175	1.09885	0.557252	1.11583	0.871168	0.341167	1.14289	1.00828	1.0608	0.929363	1.1132	1.00946	1.02275	1.19674	1.25231	1.17215
O95298	NDUC2	NADH dehydrogenase [ubiquinone] 1 subunit C2	Complete	16.8811	16.6544	15.8365	17.0518	16.6349	15.8347	16.143	14.7811	17.2032	16.523	15.8839	16.6012	16.0584	17.4193	17.3582	19.621	19.6933	19.6276	19.4434	19.4762	19.2754	20.2507	19.8624	20.0009	19.686	19.9581	20.1478	20.3066	19.7262	20.4606	-0.487061	-0.512351	-1.03238	-0.430337	-0.644532	-0.911214	-0.755062	-1.37767	-0.24117	-0.633521	-0.849853	-0.62802	-0.746952	-0.187271	-0.226928	0.868533
O95299	NDUAA	NADH dehydrogenase [ubiquinone] 1 alpha subcomplex subunit 10, mitochondrial	Complete	20.7556	21.0164	20.7552	20.818	20.8537	20.3905	21.6114	21.7197	21.0352	21.4208	22.0401	20.8978	22.1126	20.236	20.5409	19.8679	19.7196	19.4574	19.4415	19.3068	19.6351	20.0709	19.6023	20.0256	19.3794	19.6392	20.0627	20.2754	19.8928	20.0928	1.18161	1.35271	1.09252	1.08687	1.19766	0.926515	1.62093	1.76589	1.4689	1.47119	1.84492	1.23035	1.81244	0.962356	1.14831	0.964028
O95319	CELF2	CUGBP Elav-like family member 2	Complete	18.0039	17.9712	17.862	17.4955	17.7317	17.129	17.9296	18.36	17.7748	17.4439	18.4317	19.3513	18.5626	18.2426	18.7094	16.506	16.5324	16.2983	16.2883	16.4325	16.4418	16.8399	16.4574	16.3579	16.4273	16.7792	17.1185	16.5041	17.1116	17.3136	-0.00349727	0.0506917	-0.157358	-0.251606	-0.165571	-0.38913	0.0211976	0.24378	0.0139077	-0.237782	0.265367	0.561433	0.311658	0.148745	0.356893	-0.336282
O95336	6PGL	6-phosphogluconolactonase	Complete	17.8603	17.5415	17.45	17.5517	17.4123	18.0783	17.3154	17.3537	16.7966	17.8892	16.9691	16.0369	15.8368	16.9311	16.7516	17.9886	18.0711	18.2186	18.3593	18.2346	18.7267	18.291	18.3437	17.8367	18.7134	17.6914	18.1238	17.8281	17.5078	18.2846	-0.0653645	-0.133031	-0.33533	-0.228972	-0.305039	-0.00619865	-0.245657	-0.212128	-0.422639	-0.0464369	-0.374845	-0.872118	-0.840634	-0.38654	-0.489059	0.23715
O95352	ATG7	Ubiquitin-like modifier-activating enzyme ATG7	Complete	18.2218	18.1457	17.965	18.4207	17.7802	18.2425	17.8015	17.666	17.6797	18.39	17.5328	17.9714	17.8423	17.8376	18.0695	18.8177	18.8932	18.7526	19.0005	18.8644	18.9928	18.806	18.6759	18.9967	18.9518	18.803	18.9019	19.1221	18.7062	19.0341	0.0903176	0.125294	-0.112863	0.121134	-0.144422	0.0600495	-0.0344254	-0.0706699	-0.0285102	0.168773	-0.128078	-0.0353727	0.00719429	-0.0165672	0.0804085	0.557837
O95373	IPO7	Importin-7	Complete	20.4296	20.5249	20.4624	20.4495	20.4535	20.191	20.8399	20.8621	20.7594	20.698	20.7747	20.1034	20.7063	20.1649	20.266	20.2343	20.1417	20.0307	19.8542	20.1014	20.4541	19.5778	20.2034	20.0341	20.1578	19.9095	19.7182	19.9491	20.0639	19.4661	1.04119	1.14258	0.96602	0.938428	1.02289	0.846063	1.28573	1.37736	1.34582	1.16059	1.29098	0.886736	1.21794	0.93333	1.02953	1.10574
O95376	ARI2	E3 ubiquitin-protein ligase ARIH2	Complete	18.1545	17.9908	18.6024	16.399	18.1068	17.3948	18.2817	18.3303	18.1694	17.4983	18.3767	18.747	18.5291	18.3625	18.6261	12.7672	13.0653	12.7671	13.5223	14.1087	12.2395	13.7969	12.6507	13.3334	13.8485	12.6241	12.1505	13.3264	12.7545	12.5311	0.061355	0.0590615	0.162483	-0.693324	-0.00179845	-0.281889	0.174199	0.230328	0.189987	-0.214437	0.241323	0.300066	0.297531	0.197675	0.320904	-1.78237
O95394	AGM1	Phosphoacetylglucosamine mutase	Complete	18.2933	18.0801	17.1157	18.098	18.0645	17.8453	17.6373	17.2193	17.1549	17.3533	16.8567	16.7729	16.3595	16.8977	17.4769	17.565	17.8907	17.9656	18.1714	18.4908	18.6785	18.4668	18.3143	18.0801	18.9285	17.7824	18.1352	17.7241	17.6757	17.8799	0.121122	0.0972442	-0.479782	-0.00885873	-0.0202682	-0.100186	-0.105778	-0.273031	-0.26272	-0.276714	-0.424029	-0.553745	-0.619663	-0.400183	-0.175642	0.0733077
O95433	AHSA1	Activator of 90 kDa heat shock protein ATPase homolog 1	Complete	20.5942	20.5678	20.3438	20.3693	20.6295	19.8641	20.3506	20.6857	20.4644	20.6652	20.5913	20.729	20.9568	20.3422	20.7829	20.3085	20.206	20.0724	20.0465	20.217	19.7376	20.2202	20.3579	20.1672	20.3325	20.2117	19.9056	20.3274	20.0555	20.2327	1.11209	1.16089	0.914776	0.906112	1.09974	0.714184	1.0731	1.29746	1.21418	1.14649	1.21073	1.15733	1.32384	1.00567	1.25286	1.13443
O95486	SC24A	Protein transport protein Sec24A	Complete	17.6247	17.657	17.7542	16.8533	17.9787	16.9489	17.6616	18.2865	18.1158	17.4435	18.2393	18.5972	18.4784	17.716	18.1476	15.9626	16.2035	16.1126	15.9783	15.9624	16.1337	15.9156	15.687	16.0236	15.93	15.642	15.1311	15.1307	15.5336	15.3702	-0.166805	-0.0836505	-0.203936	-0.510294	-0.0577499	-0.461753	-0.0952149	0.210466	0.166094	-0.237974	0.181175	0.23528	0.2761	-0.0662001	0.114136	-0.546462
O95487	SC24B	Protein transport protein Sec24B	Complete	18.4881	18.3581	18.4314	17.8446	18.3794	18.3797	18.4069	18.646	18.6288	18.5372	18.7759	19.0179	18.9311	18.4294	18.693	16.7406	16.6554	16.7187	16.7003	16.7658	17.0689	16.6668	16.6343	16.98	16.2996	16.2454	17.0272	15.8881	16.8144	16.7478	0.205007	0.216104	0.0886108	-0.110961	0.11723	0.115413	0.228596	0.373336	0.395032	0.232031	0.416058	0.417238	0.467465	0.225001	0.34984	-0.245544
O95490	AGRL2	Adhesion G protein-coupled receptor L2	Complete	19.7611	19.0093	18.5936	18.2359	17.9506	18.7001	18.1266	17.9248	19.703	17.7229	18.3479	17.574	19.6042	18.5997	20.0922	17.3601	17.86	17.7794	17.7137	18.2136	17.5157	17.7831	17.7152	17.6741	17.5574	17.2741	17.5995	17.0666	17.2492	17.5372	0.753275	0.494554	0.158703	0.0466599	-0.0699973	0.24466	0.106824	0.0466166	0.874412	-0.117889	0.228725	-0.20729	0.75201	0.294505	0.954395	-0.00591325
O95563	MPC2	Mitochondrial pyruvate carrier 2	Complete	17.2856	17.7582	17.5721	15.8602	17.3034	16.6004	17.1519	17.3548	17.1257	16.9175	17.0127	17.2086	17.4437	17.5026	17.2582	19.0462	19.2154	19.3745	19.2175	19.1106	19.1947	19.7545	19.3305	19.4833	19.4983	19.5818	19.6944	19.6883	19.5475	19.5008	-0.312848	-0.0404081	-0.282587	-0.910393	-0.352589	-0.602353	-0.316688	-0.211644	-0.275765	-0.464011	-0.355741	-0.365311	-0.161323	-0.153274	-0.270156	0.646221
O95571	ETHE1	Persulfide dioxygenase ETHE1, mitochondrial	Complete	18.4026	19.0065	17.9657	18.4496	18.1068	18.7919	18.6185	18.5289	18.0952	18.3773	17.912	17.9627	18.5372	17.8615	17.9384	18.3455	18.7105	18.578	18.5258	18.3417	18.3721	18.9947	18.8057	18.7773	18.6795	18.3879	18.5316	18.7778	18.8024	18.4395	0.168216	0.493334	-0.112581	0.132784	-0.00180807	0.281666	0.32053	0.320274	0.156882	0.163329	0.0379096	-0.0391373	0.300957	-0.00679256	0.0237391	0.375184
O95573	ACSL3	Long-chain-fatty-acid--CoA ligase 3	Complete	18.6529	18.5194	18.748	18.5419	18.3484	18.6005	18.6633	18.7207	18.6413	18.6187	18.5476	19.7889	19.2408	18.0888	19.2409	18.3685	18.4807	18.3988	18.3212	18.4404	18.3099	18.4209	18.1348	18.402	18.5467	18.458	18.4136	18.2097	18.6716	18.5684	0.276	0.285077	0.22541	0.169964	0.103717	0.204456	0.339977	0.407171	0.4006	0.267068	0.316122	0.750736	0.59839	0.0859778	0.586569	0.384077
O95613	PCNT	Pericentrin	Complete	18.2266	18.5101	18.6327	18.2141	18.9614	18.1959	18.0253	18.1248	17.8073	18.203	18.1188	18.2125	18.0514	18.3549	18.1017	17.69	16.8335	16.2281	16.6265	16.8826	16.6347	17.9441	16.5403	17.5401	16.6332	16.9009	16.7917	17.0662	16.7067	16.8451	0.0923941	0.281113	0.175571	0.0378991	0.371367	0.0412422	0.0627773	0.137203	0.0284279	0.0884124	0.12843	0.0688753	0.0955579	0.194593	0.0943171	0.121655
O95622	ADCY5	Adenylate cyclase type 5	Complete	18.4782	18.7647	19.9714	19.2396	19.3097	18.9044	18.9603	18.6717	18.6935	18.7985	18.6554	19.3211	18.965	18.6508	18.868	17.2087	17.1455	17.4644	17.795	17.5049	17.0872	17.3159	16.9459	17.0833	17.0679	17.1729	16.9072	16.9448	17.107	16.963	0.200771	0.389939	0.753917	0.451036	0.523457	0.327051	0.469025	0.384981	0.423898	0.344335	0.363298	0.548382	0.481774	0.315332	0.425428	-0.0644971
O95630	STABP	STAM-binding protein	Complete	21.9772	21.5442	21.5822	21.7668	21.7102	21.1732	21.3652	20.8101	21.2791	21.2034	21.2154	21.7173	21.2643	21.2774	21.6057	20.2287	20.7579	20.4796	20.2942	20.3045	20.432	20.1358	20.324	20.2362	20.3017	20.1446	19.9937	20.3883	20.6619	20.3285	1.7077	1.57838	1.44977	1.46909	1.57164	1.24224	1.51397	1.35381	1.57776	1.37779	1.48391	1.58479	1.45382	1.38739	1.60837	1.10356
O95670	VATG2	V-type proton ATPase subunit G 2	Complete	18.2594	18.2691	18.6606	19.1147	18.5438	18.7516	18.3679	17.8527	17.3978	17.9549	17.7868	17.8926	17.603	18.4594	17.8586	18.667	18.4345	18.2966	18.3194	18.1191	17.6152	18.1563	18.5003	18.5605	17.8878	18.2162	18.2383	18.3988	17.2891	17.6689	0.106545	0.178041	0.187616	0.400702	0.189034	0.26541	0.211636	0.0139152	-0.154339	-0.0182028	-0.0168888	-0.069454	-0.0939936	0.237239	-0.0107257	0.499539
O95671	ASML	Probable bifunctional dTTP/UTP pyrophosphatase/methyltransferase protein [Includes: dTTP/UTP pyrophosphatase	Complete	18.1945	17.7029	17.0166	18.3477	17.5621	17.2893	18.0175	17.785	17.5941	18.214	17.1115	17.7709	17.1164	17.9043	18.0036	17.533	16.7592	17.3031	17.5281	17.3145	17.7117	17.8773	17.519	17.1536	17.6457	16.8076	17.7386	16.884	17.3636	17.996	0.0785898	-0.0640398	-0.522594	0.0917157	-0.239628	-0.324467	0.0594128	-0.0167196	-0.0667194	0.0931439	-0.312495	-0.122087	-0.299706	0.010685	0.0519396	0.0609226
O95674	CDS2	Phosphatidate cytidylyltransferase 2	Complete	16.1336	16.0088	17.4301	15.9142	16.4425	16.4122	16.1473	16.4452	15.6245	15.7884	15.8699	16.168	15.3842	16.1146	15.7689	17.5953	17.8555	17.6776	17.9176	17.9056	17.697	17.6936	17.7862	17.8051	17.5964	18.2982	18.2905	17.7955	17.9098	17.6304	-0.808987	-0.788377	-0.343967	-0.888633	-0.728544	-0.678242	-0.753183	-0.623751	-0.945709	-0.949227	-0.855975	-0.815413	-1.03198	-0.719788	-0.913693	0.085025
O95716	RAB3D	Ras-related protein Rab-3D	Complete	20.9878	20.7901	21.1156	21.7714	21.4219	21.3909	20.8605	20.9234	20.9046	21.3481	21.17	21.4709	21.5922	21.467	21.173	21.9713	21.8622	21.9665	21.7359	21.6726	21.4263	21.9683	21.7655	22.1098	21.6821	22.0561	22.1016	22.1034	22.0518	22.0616	1.28159	1.25594	1.24819	1.47095	1.44577	1.33007	1.29464	1.40514	1.41064	1.43995	1.46403	1.47824	1.59244	1.46475	1.42144	1.77757
O95721	SNP29	Synaptosomal-associated protein 29	Complete	14.5071	15.5062	15.7996	14.2776	16.2319	14.504	15.7311	15.6584	16.1018	15.6191	15.3933	16.2212	15.774	15.4306	15.7504	15.0497	15.1134	15.151	14.4336	15.0384	14.3561	12.9216	14.6696	14.6944	13.3182	14.7069	14.4543	14.1906	14.7171	13.7369	-1.50952	-1.00329	-1.04831	-1.54793	-0.82048	-1.44801	-0.933999	-0.980207	-0.732678	-1.02196	-1.06462	-0.792402	-0.867176	-0.998959	-0.921677	-0.899527
O95741	CPNE6	Copine-6	Complete	19.8955	19.8431	19.9923	19.4712	19.6802	20.3628	19.9369	20.6135	20.626	20.6601	20.123	20.5716	20.2904	19.6256	19.8415	19.8256	20.3346	20.2711	20.279	20.3277	21.19	20.3289	20.3068	20.2916	20.7427	19.9011	19.9144	19.8534	19.9637	19.8071	0.811152	0.851062	0.762913	0.544329	0.68524	0.915345	0.893373	1.26475	1.28632	1.14431	1.00571	1.08928	1.0421	0.713194	0.846103	0.947666
O95747	OXSR1	Serine/threonine-protein kinase OSR1	Complete	20.1937	19.4831	19.9872	19.4197	19.6556	19.7003	19.6778	19.6784	19.7542	19.6299	19.7051	20.4461	20.1765	20.2707	20.6654	18.1859	18.1315	18.4946	18.5296	18.4748	18.6727	18.0818	18.253	18.188	18.3151	17.8732	17.4385	18.069	18.2575	17.7319	0.939572	0.697118	0.760721	0.523582	0.674497	0.648128	0.780774	0.841099	0.897236	0.70162	0.822808	1.03499	0.993955	0.976513	1.20207	0.313454
O95757	HS74L	Heat shock 70 kDa protein 4L	Complete	19.8651	18.9732	19.0374	19.196	18.8778	18.6925	19.4805	19.7137	19.5767	19.2106	19.9739	20.6656	20.4118	19.0682	19.9081	19.7747	19.4175	19.3374	19.1082	19.1895	19.3865	19.5392	19.6242	19.5129	19.2923	19.5455	19.735	19.833	19.6433	19.8607	0.798064	0.479104	0.350416	0.433454	0.33488	0.24158	0.695065	0.85709	0.818039	0.521424	0.940446	1.12991	1.09342	0.485707	0.874843	0.927997
O95777	LSM8	U6 snRNA-associated Sm-like protein LSm8	Complete	14.2517	15.5667	15.7839	15.7508	16.4706	14.6974	14.8272	12.3216	16.1116	15.9161	14.6359	15.811	15.1389	15.4267	15.9214	16.6746	16.9672	17.014	17.0158	17.0627	17.139	16.8132	17.1057	17.0383	17.3077	16.2051	15.8845	16.5924	16.4909	16.7857	-1.61951	-0.977428	-1.05509	-0.954452	-0.716263	-1.36997	-1.32676	-2.49196	-0.728327	-0.894319	-1.39615	-0.969815	-1.13568	-1.00055	-0.847786	-0.271079
O95782	AP2A1	AP-2 complex subunit alpha-1	Complete	22.4756	22.1375	22.17	22.3935	22.0099	22.3692	21.9601	21.9293	22.1571	22.0009	22.1585	22.492	22.3836	22.2586	22.2855	23.3453	23.204	23.0887	23.0158	22.9335	22.8141	23.2454	23.2156	23.6746	22.9296	23.51	23.5707	23.6696	23.3786	23.3329	1.92236	1.83205	1.70372	1.72156	1.70253	1.72472	1.77244	1.86087	1.96957	1.72048	1.89672	1.91989	1.92698	1.78786	1.90213	2.30903
O95793	STAU1	Double-stranded RNA-binding protein Staufen homolog 1	Complete	17.9723	17.2694	14.8573	17.1192	17.7181	18.3459	17.8803	17.7238	17.5638	18.2982	15.1402	16.5151	16.7156	17.5831	16.9129	17.2285	17.4646	17.3921	17.8251	17.7361	17.6653	16.8912	17.4443	17.1803	17.4377	16.7548	15.6876	16.8135	16.7973	16.8793	-0.017139	-0.249399	-1.4554	-0.403197	-0.171531	0.10178	-0.000208663	-0.044446	-0.0802439	0.129323	-1.17543	-0.665265	-0.469138	-0.120442	-0.419368	-0.0568266
O95810	CAVN2	Caveolae-associated protein 2	Complete	16.25	20.1067	19.6729	19.3015	21.0946	17.5016	18.6238	17.8096	19.2509	19.3368	18.5812	17.873	18.1563	19.6955	18.6619	17.5282	16.9224	18.1589	18.0834	17.7442	17.9748	16.1715	17.6503	17.1872	17.658	16.3931	15.7219	17.289	16.7905	14.7468	-0.758877	0.963747	0.624954	0.475962	1.30283	-0.23883	0.322839	-0.00559367	0.672624	0.575629	0.330823	-0.0779361	0.139912	0.741724	0.33638	0.0590723
O95819	M4K4	Mitogen-activated protein kinase kinase kinase kinase 4	Complete	20.1729	19.5047	19.5318	18.8827	19.2347	19.8644	19.4158	19.4417	19.5409	19.3002	19.5081	19.7141	19.724	19.5947	19.8916	18.2506	18.1618	18.3337	18.502	18.471	18.7309	18.2347	18.0746	18.368	18.4555	18.0326	17.9642	17.7638	18.2911	18.035	0.930651	0.706353	0.564003	0.307236	0.490726	0.714321	0.666963	0.733845	0.802061	0.559937	0.736572	0.718372	0.802647	0.700575	0.867738	0.338509
O95822	DCMC	Malonyl-CoA decarboxylase, mitochondrial	Complete	16.9313	16.5496	14.4302	16.3753	16.061	16.7808	16.7234	17.106	15.8998	17.5648	15.7612	15.1194	16.4601	16.347	15.6154	17.1139	17.3253	17.1057	17.0482	17.4298	17.3473	17.681	17.3232	17.6617	17.3608	17.3592	17.5342	17.7728	17.2576	17.4288	-0.465447	-0.557144	-1.63991	-0.702862	-0.895111	-0.529554	-0.502852	-0.324366	-0.822864	-0.185828	-0.903579	-1.26895	-0.577149	-0.624943	-0.980018	-0.101154
O95831	AIFM1	Apoptosis-inducing factor 1, mitochondrial	Complete	17.5547	17.5926	17.705	18.3333	17.5047	18.3181	17.1484	16.3979	16.4612	17.9033	16.8829	17.6226	16.924	17.6423	17.3972	19.4526	19.7206	19.8119	19.7142	19.8235	19.6313	19.8419	19.7365	19.8208	19.7901	19.864	20.1677	20.0732	19.716	20.0173	-0.19697	-0.111181	-0.225204	0.0859282	-0.264707	0.0905641	-0.318223	-0.645175	-0.57232	-0.0403884	-0.412557	-0.18627	-0.381038	-0.0962596	-0.210081	0.803413
O95834	EMAL2	Echinoderm microtubule-associated protein-like 2	Complete	17.1265	16.8818	17.4862	17.5073	17.1356	17.747	17.2016	17.0575	16.7407	17.5452	16.879	16.5404	16.5249	17.014	16.6501	17.827	18.1006	18.4138	18.3803	18.7984	18.8074	18.8376	18.5623	18.2128	19.0096	18.2906	18.4125	18.3233	18.1172	18.4174	-0.381399	-0.41511	-0.319693	-0.246836	-0.425869	-0.139836	-0.295106	-0.34632	-0.44758	-0.194262	-0.41426	-0.65434	-0.549732	-0.352687	-0.532907	0.174648
O95847	UCP4	Mitochondrial uncoupling protein 4	Complete	22.4479	22.5117	25.3624	22.5412	23.373	27.1756	22.178	22.2911	22.4559	27.0592	22.1873	21.1487	20.9632	21.8943	22.5234	22.448	22.7587	22.8911	22.6329	22.9646	23.3341	22.5241	22.9698	22.9139	23.6282	22.6793	23.0199	22.7231	22.7669	22.6693	1.91041	1.99207	3.0828	1.78109	2.29771	3.66353	1.86711	2.02477	2.10294	3.89418	1.90932	1.33888	1.32654	1.63918	2.00493	1.96197
O95848	NUD14	Uridine diphosphate glucose pyrophosphatase NUDT14	Complete	16.5978	16.0143	16.4056	17.2625	17.0605	15.5222	15.8209	14.2824	14.2068	14.4915	15.2554	16.8329	14.3997	15.5558	17.4017	17.2913	17.3113	16.999	16.9613	17.0107	16.4949	17.1598	16.4361	17.3934	16.7582	17.729	17.5495	17.5721	17.7645	17.2489	-0.609105	-0.786053	-0.786544	-0.345469	-0.45866	-1.03727	-0.895009	-1.6036	-1.57839	-1.50652	-1.12498	-0.527804	-1.44817	-0.947879	-0.208157	-0.0325482
O95861	BPNT1	3'(2'),5'-bisphosphate nucleotidase 1	Complete	16.7811	16.9139	17.1233	17.9761	17.2062	16.3796	17.2386	17.3041	16.6712	17.7733	17.0168	14.7833	16.2841	16.12	16.8111	17.8496	18.0145	17.9785	18.0596	18.1361	18.3698	17.9837	17.8319	17.881	18.1638	17.6828	17.76	18.0588	17.5881	17.7807	-0.530151	-0.401386	-0.476489	-0.0579832	-0.395042	-0.691415	-0.27901	-0.234615	-0.478575	-0.096255	-0.35398	-1.41431	-0.651568	-0.717581	-0.463344	0.183396
O95865	DDAH2	N(G),N(G)-dimethylarginine dimethylaminohydrolase 2	Complete	19.36	19.8847	20.1326	20.2259	20.2963	20.4619	19.5512	19.8271	19.8326	20.6968	19.1289	19.329	19.2278	19.3956	19.2214	20.6994	21.0365	21.1883	21.0203	21.1674	21.5444	20.7808	20.9457	20.7818	21.2142	20.5485	20.5831	20.5693	20.4105	20.5417	0.580513	0.868828	0.823554	0.848346	0.954258	0.955321	0.725794	0.908466	0.932218	1.16007	0.570581	0.551797	0.592898	0.619347	0.578127	1.28565
O95870	ABHGA	Phosphatidylserine lipase ABHD16A	Complete	17.8278	17.8656	17.8501	18.2926	17.7098	17.7967	17.6356	17.7315	17.3576	17.4737	17.2901	18.1051	17.9524	17.3143	17.2457	18.6838	18.8165	18.7883	18.6908	18.7384	18.4066	18.9343	18.7884	18.7473	18.5918	18.7644	18.9858	19.0162	18.6097	19.144	-0.0793493	0.00552116	-0.162518	0.0695156	-0.175165	-0.119775	-0.10651	-0.0409799	-0.172291	-0.224989	-0.234338	0.0224485	0.0537247	-0.230135	-0.275542	0.506034
O95886	DLGP3	Disks large-associated protein 3	Complete	22.7464	22.3181	22.5552	20.1479	22.1798	21.5038	21.6106	21.8428	21.9293	20.7647	23.079	22.3079	22.3062	22.9806	23.0178	18.793	18.2538	17.9808	18.8955	17.9703	17.3774	18.0215	17.7688	17.8602	16.6384	18.0935	17.9348	17.9187	18.7173	17.6741	2.03899	1.90929	1.87009	0.816944	1.77672	1.37563	1.62059	1.82167	1.86791	1.18926	2.29965	1.84023	1.89428	2.08252	2.21857	0.548272
O95970	LGI1	Leucine-rich glioma-inactivated protein 1	Complete	19.2784	18.856	19.3636	19.1225	18.8075	19.3605	18.6678	18.3638	18.4052	19.2571	18.8259	19.4168	18.5614	19.1807	19.2789	20.9658	20.9059	20.7795	20.5327	20.6182	20.4004	21.0641	20.8423	21.1855	20.8122	21.3571	21.0768	21.3488	20.9275	21.146	0.54541	0.429012	0.491339	0.403844	0.304184	0.511046	0.341958	0.245494	0.295224	0.541379	0.437929	0.589783	0.311168	0.531608	0.602985	1.38866
O95989	NUDT3	Diphosphoinositol polyphosphate phosphohydrolase 1	Complete	19.3157	19.0754	19.3727	19.3993	19.3108	18.8658	18.8137	18.91	18.8928	18.8686	19.2308	19.5531	18.9637	19.033	18.9687	19.9816	19.9035	19.6307	19.8285	19.7714	19.8373	19.8934	19.823	20.09	19.7352	20.0094	20.1053	20.025	19.7337	20.1124	0.561441	0.522787	0.495258	0.515373	0.523934	0.311473	0.40535	0.492933	0.512832	0.374433	0.615184	0.648728	0.481223	0.47134	0.468941	1.00802
O96000	NDUBA	NADH dehydrogenase [ubiquinone] 1 beta subcomplex subunit 10	Complete	19.5864	18.6908	19.0296	19.0023	18.5035	18.6686	18.8252	18.5409	18.4006	18.3309	18.8474	19.4522	18.9712	18.9731	19.455	20.0653	20.0938	19.8912	19.7739	19.7649	19.6791	19.8762	20.079	20.199	19.819	19.9747	20.0264	20.3903	20.0921	19.6612	0.678029	0.358365	0.347031	0.355407	0.171404	0.231931	0.410338	0.325708	0.293201	0.143388	0.447369	0.605095	0.484392	0.446897	0.679066	1.04036
O96005	CLPT1	Cleft lip and palate transmembrane protein 1	Complete	17.548	17.0937	17.2968	17.2494	16.3876	16.6431	16.7771	17.3191	16.7915	16.371	16.149	17.3019	16.9721	16.9815	17.1917	17.8475	17.7886	17.5001	17.7526	17.5659	17.6675	17.9888	17.504	17.7944	17.5705	17.7989	18.0267	17.6288	17.9814	18.1247	-0.199841	-0.324528	-0.40154	-0.350735	-0.752487	-0.5851	-0.479559	-0.227806	-0.42491	-0.69884	-0.733845	-0.324964	-0.36069	-0.365954	-0.298871	0.182589
O96007	MOC2B	Molybdopterin synthase catalytic subunit	Complete	19.1877	18.3686	20.6769	20.5526	20.193	20.2283	18.9542	18.4807	19.5274	20.3338	17.8003	19.9818	18.6285	20.3587	18.8549	18.5611	19.3123	19.76	19.4447	19.0389	19.6633	19.1477	19.3724	19.5521	19.7487	18.6716	18.8637	18.6753	19.2272	18.6532	0.506322	0.220576	1.05868	0.979967	0.909176	0.861088	0.466402	0.298448	0.796025	1.00408	-0.011013	0.834172	0.33955	1.01243	0.41978	0.458597
O96008	TOM40	Mitochondrial import receptor subunit TOM40 homolog	Complete	17.7271	17.1222	17.235	16.7107	17.6869	17.6979	17.2184	16.0982	15.9726	17.1184	17.013	18.1354	16.8785	17.6117	17.242	18.4206	18.4901	18.8218	18.6731	18.8055	18.5737	19.0237	18.6	18.6779	18.9172	18.9401	19.0243	19.057	19.1654	19.1276	-0.122698	-0.312343	-0.428224	-0.567766	-0.185151	-0.159634	-0.287805	-0.780962	-0.790373	-0.377688	-0.355623	0.0355281	-0.400285	-0.108762	-0.277164	0.404247
O96013	PAK4	Serine/threonine-protein kinase PAK 4	Complete	18.7332	18.174	18.4593	18.3848	18.7295	17.5189	17.7064	17.9726	17.8123	17.6125	17.847	17.3884	17.5794	18.0145	17.8428	16.6475	16.7091	16.2763	16.6785	16.6896	16.2136	15.9634	16.5644	16.3713	16.8857	15.9969	15.9202	15.9596	16.1271	15.6065	0.310572	0.137408	0.10065	0.106671	0.270105	-0.231815	-0.075774	0.0682652	0.0306277	-0.16534	0.00943387	-0.287555	-0.103946	0.055627	-0.0175703	-0.281534
P00338	LDHA	L-lactate dehydrogenase A chain	Complete	20.7684	20.5285	21.0429	21.2779	20.9537	20.8254	20.3732	20.0885	20.1896	20.9159	20.2061	20.6914	19.8849	20.6089	20.5386	22.8631	22.7794	22.8712	22.7634	22.8563	22.5782	22.989	22.7677	23.1406	22.8261	23.1691	23.3841	23.1772	22.9605	23.1775	1.18709	1.1441	1.21678	1.27214	1.24134	1.10197	1.08295	1.02688	1.09154	1.25424	1.04211	1.14108	0.870661	1.11454	1.14728	2.12252
P00352	AL1A1	Retinal dehydrogenase 1	Complete	17.4209	17.4953	17.8571	18.9156	18.1365	18.7814	17.8991	17.1229	16.7321	19.3711	17.0125	16.7643	16.9221	17.4606	17.0552	19.9321	20.1588	20.3639	20.6118	20.4401	21.351	20.9595	20.7442	19.7371	21.757	20.2458	18.9629	20.18	19.999	20.2232	-0.254577	-0.152804	-0.159479	0.320512	0.0111932	0.277426	0.00796743	-0.316692	-0.451435	0.590367	-0.355829	-0.557497	-0.381841	-0.170417	-0.357858	0.988851
P00367	DHE3	Glutamate dehydrogenase 1, mitochondrial	Complete	20.8284	21.2211	21.3054	22.6875	22.1227	21.4523	21.1027	21.2501	20.9685	22.9134	20.571	20.9959	20.06	21.3325	21.096	22.8419	23.2345	23.1979	23.2837	23.5395	23.1982	22.952	23.1349	22.9186	23.0596	23.2403	23.2178	23.0907	23.0286	23.033	1.21292	1.44023	1.33021	1.84001	1.75176	1.35484	1.39992	1.55314	1.43913	2.11264	1.20182	1.27278	0.944687	1.40988	1.38817	2.11432
P00387	NB5R3	NADH-cytochrome b5 reductase 3	Complete	19.5478	19.7087	20.2304	20.6419	20.128	20.7237	19.9843	19.05	18.6416	20.0171	19.0332	18.859	19.0937	19.6729	19.2384	20.553	20.8513	21.0702	20.9923	21.2427	21.2688	21.0275	20.885	20.7894	21.2506	20.7827	20.8561	20.8328	20.6353	20.7455	0.661396	0.79359	0.865776	1.01594	0.88079	1.06093	0.913982	0.556398	0.400726	0.867982	0.528687	0.348504	0.536196	0.7325	0.585471	1.22903
P00390	GSHR	Glutathione reductase, mitochondrial	Complete	18.0239	18.5099	18.9305	19.6629	19.4591	19.2731	18.7231	18.0247	17.7383	19.337	17.9234	18.0651	17.8863	18.9828	18.2531	20.0766	19.8943	20.3271	20.4439	20.4405	20.6151	20.5168	20.3946	20.3585	20.6388	20.4299	20.4465	20.3311	20.2602	20.2532	0.00509905	0.281026	0.304245	0.62156	0.588692	0.47579	0.365987	0.0918503	-0.00237072	0.575738	0.0428801	0.00513098	0.0257541	0.450831	0.159731	1.04475
P00395	COX1	Cytochrome c oxidase subunit 1	Complete	18.141	20.5324	17.7537	18.7797	18.3536	18.2156	20.8719	17.2136	19.5851	19.4718	16.6053	18.6046	16.3051	16.5673	19.0494	18.7492	18.8828	19.0508	19.3673	18.5371	18.4342	19.0642	18.9342	19.2284	18.459	18.5378	18.8341	19.2507	19.3851	18.1965	0.0555353	1.14576	-0.204165	0.26576	0.105956	0.049189	1.29962	-0.275591	0.821778	0.633647	-0.534073	0.238479	-0.642658	-0.535005	0.503821	0.531348
P00403	COX2	Cytochrome c oxidase subunit 2	Complete	19.9735	19.2238	19.1275	19.5086	19.4463	19.8231	19.6688	19.0611	19.115	19.6842	19.5141	20.7432	19.7293	20.2797	20.2543	22.8265	22.6329	22.816	22.5814	22.8101	22.643	23.3461	22.8974	23.1042	22.8748	23.3075	23.2798	23.4353	23.1284	23.205	0.844768	0.586235	0.389327	0.559367	0.583088	0.697656	0.776874	0.561411	0.612015	0.724936	0.739167	1.16348	0.804904	0.980157	1.02446	2.10833
P00414	COX3	Cytochrome c oxidase subunit 3	Complete	15.4718	14.808	12.1632	16.1204	14.6443	15.5232	14.515	13.2612	12.6312	15.9443	13.3056	13.0647	14.3672	15.3651	14.1716	17.0787	17.377	17.2535	17.0888	17.1272	17.1397	17.8377	17.1825	17.551	17.6248	16.5478	16.8044	17.7692	16.74	17.1763	-1.09401	-1.30183	-2.61924	-0.805575	-1.51372	-1.03689	-1.46242	-2.06628	-2.28152	-0.882202	-1.97849	-2.15765	-1.46191	-1.02569	-1.60387	-0.114783
P00441	SODC	Superoxide dismutase [Cu-Zn]	Complete	18.7872	19.3332	19.5247	20.502	19.87	19.0852	19.1595	18.6872	18.4398	20.1186	18.5977	18.3549	18.0381	18.9545	18.6097	22.4982	22.6484	22.5327	22.5751	22.6258	22.6291	22.0676	22.6611	22.586	22.5924	22.5378	22.3203	22.5422	22.2078	21.8446	0.333834	0.633029	0.560917	0.959568	0.7681	0.39999	0.555609	0.39201	0.310679	0.911609	0.338041	0.130484	0.0899497	0.439282	0.313814	1.98137
P00450	CERU	Ceruloplasmin	Complete	16.7878	16.8073	17.9537	18.3085	18.344	18.0094	16.957	16.8613	15.9363	17.5453	17.5542	17.1648	16.3607	16.3232	16.1635	18.3226	18.6784	19.3348	19.4133	19.1304	19.011	17.9256	18.4504	17.7706	19.0035	19.0639	18.9939	18.2887	17.9314	17.9311	-0.527259	-0.446965	-0.117752	0.0759302	0.101796	-0.0339578	-0.401392	-0.435217	-0.806565	-0.19424	-0.118739	-0.384251	-0.619148	-0.634663	-0.743151	0.366323
P00488	F13A	Coagulation factor XIII A chain	Complete	19.7593	19.0464	20.7972	20.7116	19.7867	20.5823	19.5933	18.6417	17.9785	19.3903	19.4361	18.551	18.6897	19.387	17.3726	19.5299	18.6375	20.2388	20.1218	19.2286	19.8132	19.5698	19.1121	17.8035	19.4316	19.527	18.6793	18.7482	18.657	17.8664	0.752513	0.510398	1.11066	1.04403	0.73173	1.0039	0.744056	0.371381	0.104815	0.598646	0.705043	0.215294	0.365397	0.615825	-0.220703	0.833315
P00491	PNPH	Purine nucleoside phosphorylase	Complete	15.5525	16.1419	16.4458	16.4555	16.7815	17.0727	15.8942	15.6623	14.9704	16.8397	15.0776	15.0385	15.0587	16.3529	15.286	17.4914	17.9283	18.4317	18.0909	18.5659	19.1823	18.054	18.1035	17.6328	19.0372	17.4966	17.2654	17.5612	17.4213	17.2767	-1.05928	-0.731491	-0.769163	-0.670549	-0.58049	-0.411813	-0.863141	-0.978441	-1.2376	-0.497437	-1.2028	-1.30395	-1.16957	-0.622527	-1.12234	0.0448333
P00492	HPRT	Hypoxanthine-guanine phosphoribosyltransferase	Complete	19.5632	19.5577	19.7306	20.1131	19.4897	19.2408	19.3489	18.8438	18.8043	19.2743	18.9539	18.9538	18.7719	19.3149	19.3856	22.2357	22.1955	22.0043	21.9182	21.7873	21.3342	21.9166	21.9585	22.4606	21.5802	22.396	22.4392	22.5184	22.2548	22.2779	0.668058	0.729003	0.649863	0.802891	0.602066	0.46274	0.637866	0.462958	0.473336	0.548766	0.493958	0.389523	0.400143	0.586393	0.649085	1.87986
P00505	AATM	Aspartate aminotransferase, mitochondrial	Complete	22.3916	22.3298	22.4707	22.7614	22.1422	22.2373	22.1041	21.7286	21.5342	22.2221	21.3652	22.244	21.5921	22.423	22.135	25.1469	25.244	25.2651	25.0477	25.1936	24.5868	25.3982	25.2685	25.35	25.0364	25.3464	25.5669	25.6796	25.3228	25.3	1.88619	1.91427	1.8336	1.86979	1.7603	1.67151	1.835	1.76994	1.69161	1.81557	1.54949	1.8126	1.59237	1.85496	1.83711	3.00584
P00533	EGFR	Epidermal growth factor receptor	Complete	18.1245	18.0593	19.1232	18.6765	18.5948	19.4901	18.7531	19.2446	19.1159	19.166	18.3882	19.1677	19.0063	18.6403	18.6778	17.1789	18.1923	18.5328	18.7859	18.6272	19.419	18.7018	18.7617	18.2785	19.3606	18.0283	17.6207	18.1402	17.9486	17.8229	0.0484418	0.0883487	0.387494	0.224154	0.211303	0.563338	0.379013	0.644537	0.612404	0.502254	0.246325	0.48205	0.499264	0.311052	0.343266	-0.0760139
P00558	PGK1	Phosphoglycerate kinase 1	Complete	21.4924	21.328	21.39	22.3312	21.6453	21.6947	21.1502	20.9249	20.6412	21.7339	20.6932	20.5259	20.5445	21.1044	21.0019	23.6052	23.7119	23.6739	23.5716	23.6153	23.6193	23.8273	23.7667	23.8603	23.7367	23.861	23.9559	23.9662	23.7209	23.8806	1.49892	1.48593	1.36676	1.69649	1.5433	1.45263	1.42052	1.4058	1.29309	1.60576	1.25531	1.0695	1.14953	1.31679	1.34747	2.40954
P00568	KAD1	Adenylate kinase isoenzyme 1	Complete	21.0394	20.9363	21.1223	21.3435	21.1293	22.0519	20.838	21.031	21.3	21.7131	21.038	21.5541	21.3487	20.6478	21.0451	21.6686	21.5135	22.2075	21.7194	22.1764	23.4625	21.8517	21.9507	21.7569	22.2079	21.202	21.4187	21.2765	21.4421	21.0848	1.3038	1.31845	1.25107	1.29859	1.31802	1.59673	1.28489	1.45386	1.58708	1.5968	1.40624	1.51421	1.48951	1.13042	1.36615	1.66052
P00738	HPT	Haptoglobin	Complete	17.4374	18.2817	19.1627	18.9909	18.7275	16.3158	16.3121	17.9841	16.889	17.9065	17.5174	18.6062	16.106	17.0256	16.5822	20.9728	21.5269	22.2764	21.8802	21.1779	19.5399	19.5522	21.3057	20.7737	20.5742	21.6677	21.1154	21.0813	20.0709	19.4576	-0.247476	0.183419	0.404521	0.35085	0.269248	-0.71714	-0.681587	0.0734607	-0.381397	-0.0390002	-0.134832	0.239201	-0.726822	-0.347961	-0.562259	1.39139
P00747	PLMN	Plasminogen	Complete	16.1589	17.4515	19.268	17.7648	17.713	16.3907	16.9272	15.8112	16.3136	16.6693	16.5059	16.3352	16.023	17.0525	16.2402	14.9895	15.8445	17.2715	15.7727	15.8354	14.6678	14.8932	15.3218	14.9558	15.1159	14.9529	14.0989	15.0569	15.4245	12.9082	-0.798105	-0.171549	0.45003	-0.143098	-0.173758	-0.686917	-0.414333	-0.910983	-0.63818	-0.570681	-0.577591	-0.7431	-0.761926	-0.33699	-0.710022	-0.922843
P00761	TRYP	Trypsin	Complete	24.6647	23.9761	23.274	25.8799	23.4917	24.9803	23.5139	22.6716	22.5399	24.5611	23.2575	21.6102	22.9161	24.5453	23.431	22.7517	22.8239	22.8904	22.8961	22.7579	22.9774	23.3089	23.0939	22.9712	23.0888	22.9229	23.1756	22.9818	23.0163	23.6393	2.86514	2.6182	2.18065	3.12609	2.34956	2.77799	2.44753	2.19719	2.14044	2.8207	2.3778	1.53848	2.15211	2.72117	2.39711	2.0794
P00846	ATP6	ATP synthase subunit a	Complete	19.1687	19.6524	19.7701	19.4999	19.3072	19.7373	19.1505	18.2174	17.4043	19.8762	18.0716	18.708	18.7512	20.3063	18.7136	21.1585	21.2512	21.354	21.0128	21.2575	21.0784	21.741	21.285	21.4706	21.2351	21.6623	21.662	21.6579	21.3517	21.5957	0.498146	0.769528	0.66693	0.555894	0.522355	0.663037	0.55169	0.179176	-0.151415	0.807452	0.107766	0.283207	0.391404	0.991025	0.358731	1.46321
P00883	ALDOA	Fructose-bisphosphate aldolase A	Complete	22.0608	21.8824	22.3475	22.7451	22.141	22.117	21.8735	21.3981	21.4279	22.3337	21.4178	21.238	21.1554	22.0047	21.6636	24.3093	24.3353	24.1167	23.9721	24.0806	23.8988	24.2092	24.2179	24.5369	24.1232	24.5552	24.7936	24.6048	24.322	24.573	1.74369	1.72297	1.78037	1.86321	1.75975	1.62299	1.7348	1.62022	1.64419	1.86351	1.5725	1.37748	1.40776	1.68424	1.63339	2.68187
P00915	CAH1	Carbonic anhydrase 1	Complete	17.1998	17.6274	18.5088	19.0494	18.7007	17.5546	16.8497	16.861	16.9576	17.9429	16.6509	16.6806	16.621	17.242	17.057	21.0313	21.6745	22.754	22.441	22.8111	21.3098	20.2435	21.301	21.5347	21.3169	21.8768	21.5219	21.4595	21.2205	21.0439	-0.349836	-0.0963089	0.122059	0.37438	0.257543	-0.217419	-0.448001	-0.435367	-0.350759	-0.0233542	-0.514136	-0.593685	-0.509145	-0.259665	-0.357096	1.41402
P00918	CAH2	Carbonic anhydrase 2	Complete	21.0058	21.1016	20.6259	21.7228	20.844	20.4845	20.251	19.8678	19.2962	20.7076	19.2371	18.955	19.8171	20.5619	20.7234	21.2636	21.9514	22.2221	21.8288	22.1613	21.8091	21.7907	22.0044	21.5363	22.1842	21.5678	21.5123	21.7757	21.6534	21.8391	1.28933	1.38914	1.03665	1.45139	1.19342	0.964456	1.02984	0.9269	0.692871	1.16472	0.617926	0.390056	0.842018	1.09534	1.22715	1.50385
P00966	ASSY	Argininosuccinate synthase	Complete	19.1756	19.5624	20.2591	20.6242	21.586	19.9216	19.4395	19.5749	20.6123	21.7479	19.8228	18.6901	19.109	19.5643	18.0597	19.8963	19.8114	20.0516	20.5573	20.5792	21.0409	20.076	19.7569	19.8727	20.8479	19.767	19.8554	19.9307	19.8576	19.4453	0.501107	0.731006	0.878172	1.00881	1.51743	0.737364	0.677244	0.794197	1.28018	1.61177	0.874318	0.275484	0.542676	0.688197	0.076181	0.975001
P01008	ANT3	Antithrombin-III	Complete	18.4603	19.0319	20.2695	18.4202	18.1158	18.9538	18.2069	18.8206	17.8648	19.686	16.951	19.4964	18.8062	18.4794	19.3917	16.6876	17.3318	17.8738	18.0304	17.0872	16.7182	17.0817	16.7641	16.9847	16.2591	18.1036	17.9528	17.3777	16.8347	16.5606	0.193067	0.504186	0.882695	0.120911	0.0021484	0.346968	0.141718	0.452432	0.0540649	0.725719	-0.382775	0.624219	0.414652	0.245376	0.651711	-0.266029
P01009	A1AT	Alpha-1-antitrypsin	Complete	17.6072	17.6398	19.1454	18.759	17.8937	17.7635	16.7785	16.6828	16.8498	17.4143	16.6645	17.1898	16.6555	17.4562	16.8986	20.3956	20.2977	21.0798	21.0781	20.2535	19.4581	18.5843	20.3188	19.3857	19.4989	20.36	20.5146	19.5866	19.3774	18.4748	-0.174372	-0.091038	0.397057	0.257417	-0.0948316	-0.133161	-0.47893	-0.516098	-0.39889	-0.250506	-0.508168	-0.373437	-0.494542	-0.172236	-0.425527	1.16813
P01011	AACT	Alpha-1-antichymotrypsin	Complete	18.0761	18.2323	19.0213	19.7076	18.86	19.7732	17.01	17.3488	16.1942	18.6457	17.7115	17.8313	17.4882	17.5911	16.9811	20.1971	20.1327	21.0456	21.276	20.3447	20.0674	18.5266	20.0736	19.3898	20.0512	20.8456	20.7848	19.8169	19.1069	18.9384	0.0275979	0.162306	0.343476	0.639569	0.327114	0.677531	-0.378337	-0.214381	-0.691469	0.278639	-0.0498693	-0.0959744	-0.142535	-0.117177	-0.389889	1.09134
P01019	ANGT	Angiotensinogen	Complete	17.7755	17.8872	17.9805	18.6331	18.3528	19.6551	17.7873	17.5202	16.7671	18.3177	16.9602	17.0321	17.6089	17.6242	16.5162	18.7968	18.7962	18.6226	19.0361	18.8809	19.4064	18.6056	19.1621	18.6643	19.2495	19.0047	18.3211	18.5628	18.0268	18.7145	-0.101892	0.0147444	-0.106182	0.206687	0.105611	0.62986	-0.0406321	-0.136712	-0.435806	0.13769	-0.37872	-0.441638	-0.0915065	-0.103664	-0.590788	0.549759
P01023	A2MG	Alpha-2-macroglobulin	Complete	19.7414	20.2319	21.3377	22.2682	21.0346	21.5399	19.9924	19.1194	18.9723	20.6047	19.5315	19.6552	19.0054	20.1233	19.2811	20.7928	21.0728	21.5203	21.5953	21.1014	21.6208	20.7119	21.0709	21.0198	21.2145	21.1029	20.6276	20.9771	20.2949	20.8272	0.744781	1.01727	1.34415	1.6711	1.27667	1.39018	0.917467	0.587819	0.548319	1.12048	0.746814	0.69288	0.498864	0.91636	0.603935	1.32176
P01024	CO3	Complement C3	Complete	18.8791	19.0908	19.7217	20.3911	19.8375	19.5522	18.0864	17.9948	18.1884	19.1491	18.7033	17.7962	17.708	19.2835	17.8757	20.1997	20.1443	20.6617	21.1271	20.128	19.694	19.5106	20.1171	19.9802	20.3005	20.4103	20.4334	20.0338	19.9334	19.7331	0.373426	0.5294	0.646019	0.914901	0.753935	0.588371	0.0893515	0.0782989	0.19848	0.49497	0.384258	-0.111148	-0.0496137	0.573584	-0.00332956	1.09238
P01034	CYTC	Cystatin-C	Complete	19.9874	19.5419	19.7444	20.6001	20.131	19.8803	19.9909	19.1281	18.6238	19.7665	19.3172	18.9598	18.5104	19.2916	19.6263	19.8506	19.2486	19.3754	19.8088	19.5516	19.7394	19.7052	19.0593	19.1124	19.471	20.2232	19.3387	19.7407	19.387	20.0055	0.850728	0.722279	0.655849	0.999089	0.88207	0.720735	0.916818	0.591754	0.392794	0.760296	0.652995	0.392141	0.289619	0.576894	0.753114	0.957324
P01042	KNG1	Kininogen-1	Complete	17.6968	19.1415	19.7128	18.6122	20.377	18.3403	18.6945	18.0885	17.2812	18.6095	18.2954	18.2372	19.1767	18.6189	19.2443	18.1764	18.4145	18.815	18.3818	17.936	17.5891	17.906	17.7768	17.6274	18.0891	18.1461	18.0716	17.9952	18.6822	17.8587	-0.135763	0.551046	0.642178	0.198286	0.989517	0.0995112	0.353551	0.120762	-0.206373	0.263108	0.205726	0.0795853	0.571301	0.302322	0.588014	0.309792
P01111	RASN	GTPase NRas	Complete	21.0647	20.4032	20.3113	20.8509	20.3289	21.0701	20.7654	20.0343	19.9727	20.3902	20.1047	20.6949	20.3602	20.6681	20.842	21.7838	21.4639	21.4597	21.406	21.3274	21.296	21.7162	21.5598	21.9032	21.4674	21.9967	22.09	21.8324	21.6672	22.0122	1.31469	1.09053	0.90074	1.10015	0.968491	1.20066	1.25334	1.00234	0.994765	1.0283	0.997725	1.14259	1.07162	1.13872	1.2784	1.70507
P01112	RASH	GTPase HRas	Complete	18.1773	17.9059	18.0009	18.6376	17.854	18.5115	18.1191	17.4322	17.3204	18.158	17.4576	18.3974	17.6836	18.2708	18.3038	19.3535	19.1656	19.0421	19.0363	18.925	18.953	19.1886	19.154	19.4949	18.8444	19.4414	19.5622	19.4548	19.4022	19.6066	0.0711895	0.022749	-0.0973455	0.208515	-0.112165	0.168573	0.103561	-0.176569	-0.188858	0.0690685	-0.161007	0.14885	-0.0599111	0.160256	0.18165	0.765074
P01116	RASK	GTPase KRas	Complete	18.6961	17.9479	17.1171	18.6656	17.7199	18.6531	18.05	17.4353	17.3361	17.8242	17.4986	18.0705	17.8898	18.3996	18.7799	19.6749	19.3455	19.1777	19.1453	19.0996	19.2998	19.5934	19.4764	19.7751	18.9518	19.6762	19.8264	19.8585	19.3999	19.8126	0.29459	0.0406973	-0.47918	0.219786	-0.17073	0.225697	0.0735426	-0.175177	-0.181878	-0.0743873	-0.143056	0.00749219	0.0272753	0.212801	0.387372	0.889394
P01619	KV320	Immunoglobulin kappa variable 3-20	Complete	18.138	17.801	18.9662	19.7679	17.5798	17.8974	17.1885	16.4646	16.976	17.185	17.0398	18.6878	17.5326	17.4174	17.5578	18.8957	19.2437	20.1473	20.0694	18.8156	18.1289	18.4093	18.6662	18.1128	18.5777	18.6023	19.3253	18.3097	18.5156	18.803	0.0542458	-0.0221115	0.319644	0.663859	-0.231902	-0.0791646	-0.3008	-0.614957	-0.342554	-0.349051	-0.343896	0.274489	-0.123767	-0.188047	-0.140718	0.58802
P01780	HV307	Immunoglobulin heavy variable 3-7	Complete	17.3972	17.2627	18.6308	18.5178	17.6578	18.2584	15.7695	15.8788	15.4687	16.1899	16.3575	15.7547	16.1114	16.3187	15.9951	17.482	18.02	18.9495	19.0181	17.8512	17.2234	17.1825	18.0591	16.8261	17.2939	18.0822	17.3624	17.3029	16.9345	17.2869	-0.264802	-0.252241	0.174763	0.160234	-0.197845	0.0664843	-0.917336	-0.880349	-1.01521	-0.776697	-0.642539	-0.994153	-0.724541	-0.6365	-0.815914	0.0412263
P01834	IGKC	Immunoglobulin kappa constant	Complete	18.9525	19.732	20.9046	22.3137	20.2485	19.0508	17.3277	16.032	14.8187	17.9758	16.2194	16.1235	16.2427	17.2226	16.5177	21.7578	22.0709	23.256	23.3036	21.0291	20.8625	20.7371	21.4872	20.1815	20.6412	20.3645	19.8915	21.0729	19.6013	20.2901	0.405026	0.803533	1.15705	1.68942	0.933406	0.386097	-0.240325	-0.810952	-1.30531	-0.0092047	-0.703	-0.834632	-0.669066	-0.267569	-0.590125	1.695
P01857	IGHG1	Immunoglobulin heavy constant gamma 1	Complete	20.1031	20.7498	21.9074	22.6997	20.2892	20.765	19.9667	18.8313	18.1469	20.4263	19.0322	18.8962	19.0604	20.0539	19.4565	22.1046	22.7389	23.8333	23.9974	22.2221	21.8167	22.013	22.0863	21.1983	22.1399	22.0344	21.9098	21.6263	21.112	22.0663	0.900571	1.23872	1.59025	1.84493	0.95117	1.07761	0.906297	0.457281	0.179977	1.04382	0.528241	0.364593	0.522103	0.888023	0.679712	1.82914
P01859	IGHG2	Immunoglobulin heavy constant gamma 2	Complete	19.477	19.7033	21.1158	21.5824	19.6014	19.9153	18.8409	18.2008	18.013	19.5632	18.1938	18.2275	18.323	19.3863	19.2109	21.7881	21.6987	22.5284	22.604	21.7361	20.734	20.7972	21.104	19.7471	20.5971	19.7302	20.3577	20.8336	20.4187	21.0475	0.63092	0.791291	1.24829	1.39483	0.650842	0.734855	0.417156	0.171657	0.120193	0.672951	0.161255	0.0753813	0.210403	0.615534	0.573622	1.70673
P01861	IGHG4	Immunoglobulin heavy constant gamma 4	Complete	17.2143	17.5575	17.4663	17.8581	17.1684	18.4059	17.1325	17.0635	15.3516	17.2954	16.0653	17.0969	14.7338	17.4665	16.1195	19.4658	20.0608	20.1159	19.3886	19.5583	18.7	16.6182	20.5293	17.5663	17.3872	15.892	18.5416	18.9517	18.2456	19.1232	-0.343584	-0.12623	-0.328298	-0.105536	-0.411534	0.125974	-0.325105	-0.343619	-1.06749	-0.301606	-0.770474	-0.413646	-1.30692	-0.168028	-0.762184	0.808507
P01871	IGHM	Immunoglobulin heavy constant mu	Complete	17.3827	17.8966	19.8302	19.0409	17.4207	17.8129	17.5946	17.1393	17.2621	17.7836	17.6622	16.8838	17.1142	17.282	16.8061	17.0691	17.2435	18.3329	18.2043	16.5704	17.2861	16.6267	16.8267	17.1847	16.7492	17.5979	16.7635	16.2138	16.2356	16.4283	-0.27106	0.0187831	0.692896	0.370959	-0.301368	-0.113231	-0.124329	-0.309275	-0.21489	-0.0918195	-0.0714529	-0.505818	-0.300618	-0.243312	-0.465503	-0.118466
P01876	IGHA1	Immunoglobulin heavy constant alpha 1	Complete	18.8815	18.3944	19.2259	20.8283	19.7764	18.7165	17.917	17.2393	16.4696	17.9521	17.5307	17.2905	17.3497	18.4261	17.3625	21.3601	20.5755	21.8198	22.2006	22.0896	20.1037	20.6292	20.8922	19.7684	20.7478	20.7832	20.6832	20.6796	20.6344	20.5135	0.37445	0.231639	0.431827	1.09104	0.727269	0.251274	0.0157553	-0.263973	-0.56858	-0.0194228	-0.12901	-0.329904	-0.201085	0.223644	-0.225106	1.54119
P01892			Complete	17.8083	19.2532	20.395	17.5252	19.6804	19.3038	18.0945	17.2418	13.8011	17.8725	17.2011	17.2632	17.5521	17.6601	17.1722	17.108	17.6677	18.6747	13.0983	17.9504	18.7391	17.9801	17.5829	13.7773	17.9109	17.0167	16.8873	17.7005	17.3932	17.2672	-0.0877491	0.598834	0.936875	-0.239623	0.685323	0.488181	0.0928679	-0.262855	-1.75942	-0.0536017	-0.273278	-0.341682	-0.115487	-0.0890159	-0.307299	-0.103435
P02042	HBD	Hemoglobin subunit delta	Complete	19.3206	18.8148	19.5147	20.1834	19.4829	20.0272	18.9812	18.1077	17.9001	18.9296	18.677	17.8836	18.2076	19.4753	18.5611	21.2917	21.1205	21.8616	22.2492	22.0003	20.4835	21.2459	20.8988	20.8769	20.92	21.3816	20.629	20.7681	21.336	20.4356	0.563566	0.411393	0.556588	0.831238	0.599067	0.779962	0.478133	0.129469	0.0698348	0.400668	0.372761	-0.0733635	0.161595	0.651859	0.29283	1.51473
P02453	CO1A1	Collagen alpha-1(I) chain	Complete	20.371	19.02	21.4167	22.678	21.9572	20.9535	21.143	19.1652	19.3565	21.0338	20.1502	17.9315	20.2446	20.6027	17.0603	16.5244	16.1216	13.528	15.3492	16.1894	15.0952	14.7152	15.9458	14.7829	16.5904	17.1082	16.985	15.3382	15.4042	15.2243	1.01595	0.499091	1.37826	1.83619	1.67953	1.15363	1.4174	0.60859	0.719782	1.30489	1.01763	-0.0526569	1.02275	1.11202	-0.35567	-0.329173
P02462	CO4A1	Collagen alpha-1(IV) chain [Cleaved into: Arresten]	Complete	28.1844	28.6901	29.1859	30.3559	29.1924	30.138	28.3953	26.9426	26.9919	29.308	27.1855	26.0155	27.2321	28.6839	26.6282	20.6338	20.2223	21.0837	21.1428	20.4018	20.8834	20.4485	19.984	20.1572	20.5846	20.4494	19.0802	19.5983	19.53	17.8902	4.38102	4.63374	4.73456	4.92924	4.8388	4.85852	4.56846	4.13218	4.12719	4.86056	4.09719	3.44386	3.97669	4.41032	3.77859	1.26025
P02511	CRYAB	Alpha-crystallin B chain	Complete	23.8363	23.0102	22.634	23.6618	22.7592	21.7382	23.02	22.5872	22.3675	22.8472	21.8986	22.3097	21.9253	22.9354	23.6687	21.2947	22.0422	22.0416	21.9783	22.2908	21.4491	22.1124	21.8299	21.57	22.0547	20.9339	21.2985	20.9795	20.7733	21.9575	2.50839	2.20522	1.90415	2.23251	2.02972	1.47017	2.23297	2.15893	2.06347	2.08415	1.78298	1.84102	1.73325	2.06408	2.49979	1.51587
P02533	K1C14	Keratin, type I cytoskeletal 14	Complete	17.9902	18.4115	17.3412	17.9944	19.9047	18.9566	17.6227	18.6049	17.3803	17.4963	18.2478	17.2822	17.1648	18.4194	18.4988	15.4852	15.5179	17.7629	17.7306	16.7527	15.3301	17.1368	17.0039	14.9768	14.6052	15.0603	15.444	15.8672	17.6515	17.0513	-0.00942804	0.238929	-0.382335	-0.050608	0.783271	0.348113	-0.112153	0.354735	-0.162123	-0.215296	0.184894	-0.333483	-0.279234	0.220913	0.265885	-0.731096
P02538	K2C6A	Keratin, type II cytoskeletal 6A	Complete	20.1436	20.4472	19.8991	20.0266	21.8719	21.0366	19.7517	20.9604	19.6977	19.2707	20.4559	19.7552	19.216	20.5222	20.4813	17.5921	17.4512	20.074	19.8994	18.8638	17.7769	19.1521	19.289	17.5176	17.3868	17.6565	18.1008	18.1805	19.7897	19.5505	0.918014	1.10933	0.722665	0.768052	1.64226	1.18717	0.812908	1.42191	0.872032	0.547227	1.15143	0.73617	0.587896	1.07913	1.12253	0.0838088
P02545	LMNA	Prelamin-A/C [Cleaved into: Lamin-A/C	Complete	18.7847	19.7698	20.306	20.8696	22.0862	20.2492	19.9638	18.4319	18.9156	20.5956	18.5819	18.9713	18.7427	21.068	18.4219	20.2809	20.4246	21.1327	21.2328	21.0809	21.2852	21.0095	20.7616	20.7655	21.35	20.4618	20.1847	20.3063	20.3896	20.0637	0.33277	0.819714	0.898447	1.10768	1.73584	0.869509	0.90507	0.276351	0.52302	1.1166	0.331116	0.39708	0.387796	1.30193	0.232666	1.12379
P02549	SPTA1	Spectrin alpha chain, erythrocytic 1	Complete	17.4333	17.3403	18.1731	18.0302	18.5915	17.7504	17.3727	17.6462	17.2639	17.4234	17.2044	18.1077	17.2983	17.7261	16.5399	17.2695	17.7999	18.5742	18.6791	18.8038	17.1762	17.0534	17.6759	17.755	17.5567	17.7005	17.1617	17.2162	18.2356	16.8147	-0.249245	-0.219091	-0.0229819	-0.0361861	0.209859	-0.138467	-0.220772	-0.0796017	-0.214092	-0.246589	-0.271822	0.0235807	-0.222793	-0.0620774	-0.580532	-0.0409643
P02649	APOE	Apolipoprotein E	Complete	19.4217	20.8649	21.9202	22.1258	20.9412	22.2264	21.1027	19.0574	19.091	20.8775	21.2914	18.2127	19.782	22.5842	18.7389	18.9491	18.5615	18.6926	18.6817	18.403	18.5851	18.1878	18.1358	18.3928	17.8083	18.6648	18.1309	18.8117	18.5621	17.7521	0.607121	1.28792	1.5958	1.61373	1.23588	1.66708	1.39989	0.559712	0.601273	1.23775	1.51719	0.0689722	0.827155	1.92076	0.369646	0.608649
P02662	CASA1	Alpha-S1-casein	Complete	17.3523	16.716	15.306	17.0375	20.8217	17.5199	16.3402	17.2318	16.1758	15.0754	14.8071	14.5178	16.471	17.4334	16.8898	12.3402	11.8097	13.4994	15.2177	16.4604	11.5028	12.3139	12.5423	10.7501	8.58603	11.0534	9.91243	12.2491	13.9064	14.1242	-0.284148	-0.485988	-1.26155	-0.436106	1.18367	-0.231431	-0.669355	-0.267376	-0.699688	-1.25563	-1.32122	-1.52914	-0.572518	-0.181519	-0.429348	-1.94753
P02671	FIBA	Fibrinogen alpha chain [Cleaved into: Fibrinopeptide A; Fibrinogen alpha chain]	Complete	21.4049	21.9534	24.894	25.2841	24.1828	20.7491	17.5309	21.135	18.4743	20.4806	22.4808	22.2002	20.3877	22.2706	20.7781	17.4955	17.3537	19.1552	18.4179	18.1018	15.3955	14.9885	18.0738	16.7453	16.308	19.1587	17.2617	16.7296	16.6383	15.5347	1.46123	1.75336	2.88049	2.88607	2.65135	1.07119	-0.152022	1.501	0.32608	1.06718	2.03781	1.79366	1.08321	1.79276	1.25077	0.0464223
P02675	FIBB	Fibrinogen beta chain [Cleaved into: Fibrinopeptide B; Fibrinogen beta chain]	Complete	23.6288	24.4736	27.8109	27.333	26.2016	23.8935	20.0431	23.4888	20.5797	23.1805	24.5064	24.061	22.8843	24.392	23.3263	20.3681	20.6838	22.071	20.9162	20.526	19.2255	19.1167	20.7866	19.8001	20.0939	21.4746	19.5023	20.0057	19.7453	18.9084	2.41903	2.83092	4.14057	3.71147	3.53285	2.33957	0.939514	2.56739	1.26566	2.22739	2.92447	2.59852	2.13866	2.65861	2.35186	1.15749
P02679	FIBG	Fibrinogen gamma chain	Complete	22.8767	23.6624	26.881	26.3563	25.4465	23.2446	19.3817	22.8348	20.0255	22.4724	23.8059	23.4049	22.2707	23.6401	22.7206	19.8074	20.1295	21.4926	20.2833	19.9583	18.7606	18.5855	20.314	19.2675	19.6206	20.7974	18.854	19.484	19.3506	18.2628	2.0951	2.48408	3.73888	3.318	3.20315	2.07781	0.652118	2.2711	1.01833	1.92313	2.61784	2.31474	1.87927	2.35169	2.09014	0.940642
P02686	MBP	Myelin basic protein	Complete	24.8924	23.0844	22.9582	23.4895	21.6625	25.1612	24.2435	23.7892	23.6459	25.0534	22.7797	23.3778	22.8524	23.6532	24.8414	26.8454	25.7857	25.0709	24.8497	23.6306	25.8516	26.4214	27.0956	27.3996	27.0228	25.7762	25.6914	25.6539	26.0062	26.5929	2.96322	2.23691	2.04422	2.16309	1.55081	2.85095	2.76457	2.70349	2.63397	3.03223	2.16862	2.30302	2.12518	2.35704	3.00653	3.66278
P02689	MYP2	Myelin P2 protein	Complete	20.921	20.6439	20.5097	21.4005	20.7136	20.4626	20.1764	19.4937	19.2098	20.4296	19.0632	19.392	19.1876	20.2278	20.852	19.6765	19.8372	19.1958	19.0733	18.736	19.8105	20.8623	20.8246	20.7285	20.8052	19.4273	19.7893	19.8739	19.4336	20.9469	1.25284	1.19345	0.986435	1.32154	1.13648	0.955592	0.997419	0.757405	0.654311	1.04528	0.541811	0.579068	0.57589	0.959009	1.2827	0.890005
P02730	B3AT	Band 3 anion transport protein	Complete	18.5003	18.6152	20.2762	20.63	21.0249	19.4515	19.3717	17.8021	17.7344	19.2632	18.7042	18.4693	18.8178	19.8427	17.7049	19.9805	20.3321	21.2524	21.4016	21.5121	19.6221	20.2701	20.2811	20.2136	20.2035	20.5676	20.0185	19.9571	20.7161	19.8303	0.210301	0.326014	0.885566	1.01116	1.27242	0.547733	0.647791	-0.00898945	-0.00412727	0.544024	0.384657	0.179957	0.41955	0.801827	-0.0771437	1.00757
P02741	CRP	C-reactive protein [Cleaved into: C-reactive protein(1-205)]	Complete	16.5122	17.4796	18.6218	18.2483	18.2918	17.3637	16.4283	17.0816	16.0288	17.5382	16.7961	17.8678	16.8542	15.8407	16.142	18.7025	18.8577	19.9543	19.7018	19.2307	16.7434	16.2292	19.1459	17.7274	18.1349	19.1544	19.9384	18.6798	17.4528	17.999	-0.645962	-0.159536	0.170852	0.0516719	0.0789822	-0.294435	-0.631101	-0.335392	-0.765277	-0.197278	-0.450565	-0.0801904	-0.41052	-0.8316	-0.752465	0.513262
P02743	SAMP	Serum amyloid P-component	Complete	18.1354	20.2418	21.8611	20.4088	21.2935	22.0438	20.2155	18.6106	17.4209	19.6968	19.434	16.9833	18.3266	20.2817	15.3386	18.1731	18.2635	19.3398	18.123	18.6894	17.12	17.2377	17.4615	16.9556	17.7528	19.1039	17.3327	17.9277	16.9089	15.6795	0.0531092	1.02154	1.57027	0.92203	1.38972	1.59345	1.01443	0.357285	-0.144005	0.730352	0.704109	-0.462761	0.211926	0.981002	-1.09961	0.308516
P02746	C1QB	Complement C1q subcomponent subunit B	Complete	22.2791	22.6389	24.2229	23.3702	23.6702	23.3259	22.136	21.8575	22.1919	22.3836	22.0256	21.8745	21.8399	22.0728	21.5257	22.6619	22.6779	23.1311	23.0058	23.0062	22.2001	22.0255	22.5029	22.2854	22.3804	22.3491	22.8369	22.003	21.0184	21.8804	1.83774	2.04645	2.59055	2.11502	2.42748	2.11063	1.84887	1.82834	1.98512	1.88496	1.83854	1.6528	1.69713	1.712	1.57383	2.04468
P02747	C1QC	Complement C1q subcomponent subunit C	Complete	19.0775	19.8142	21.058	20.893	20.6504	20.4343	19.4621	18.7726	18.168	19.5824	18.7966	18.3928	18.499	19.0727	18.1704	19.1846	19.266	19.7642	19.6303	19.6065	18.7224	18.3709	19.0242	18.6597	19.0448	19.0122	19.2689	18.3701	17.5491	18.3496	0.458857	0.838681	1.22331	1.11708	1.1089	0.94419	0.687067	0.430702	0.18937	0.681199	0.425112	0.146891	0.284801	0.487533	0.124015	0.699751
P02748	CO9	Complement component C9 [Cleaved into: Complement component C9a; Complement component C9b]	Complete	15.0148	17.2672	18.7032	18.049	17.7335	17.533	16.0973	16.5323	15.3187	16.7854	17.2811	17.4911	16.9399	17.3688	16.4326	16.3752	16.7163	17.8527	17.7906	16.678	16.0484	15.622	16.1856	16.1476	15.5623	17.2377	16.8118	17.045	16.732	14.9582	-1.29086	-0.250315	0.206021	-0.0286239	-0.164812	-0.226143	-0.774908	-0.58427	-1.08217	-0.520763	-0.238273	-0.243111	-0.374293	-0.207911	-0.626904	-0.386864
P02751	FINC	Fibronectin	Complete	21.8355	22.604	24.0105	24.646	23.8284	23.8943	22.7312	20.9494	21.0637	23.2499	22.0673	20.1366	21.7764	22.8395	19.7998	17.312	17.3353	18.4461	18.3925	18.1674	17.6618	18.0668	17.5358	17.8527	18.2119	18.1604	18.1088	17.5969	17.7229	17.3757	1.64667	2.03154	2.49878	2.62898	2.49657	2.33989	2.10745	1.41692	1.48163	2.25724	1.8568	0.901092	1.67032	2.02496	0.828047	-0.0245293
P02763	A1AG1	Alpha-1-acid glycoprotein 1	Complete	18.1621	17.3168	16.2726	17.5169	17.5018	17.3282	16.0036	17.1786	16.0384	17.4494	16.554	15.2906	16.924	18.1713	17.2026	18.9814	19.3974	19.8495	20.2194	19.4584	18.4655	18.0547	19.5238	18.9288	18.7208	19.4133	19.6493	18.8739	18.413	18.4478	0.0646062	-0.229105	-0.843971	-0.242974	-0.265974	-0.308744	-0.815639	-0.291484	-0.760989	-0.235446	-0.55654	-1.19488	-0.381018	0.119627	-0.294193	0.621162
P02768	ALBU	Serum albumin	Complete	20.1274	20.4609	21.2701	22.1483	21.0483	20.5061	20.8974	19.9557	19.4474	20.8156	19.3812	19.8789	19.4231	20.7084	20.1517	23.9363	23.8056	24.6107	24.8903	23.8087	23.9248	23.5	23.9401	23.478	23.4283	23.5519	23.6436	23.4161	23.7372	22.7736	0.911031	1.11518	1.31495	1.62281	1.28263	0.973175	1.3107	0.966699	0.760354	1.21112	0.680997	0.789649	0.675442	1.15514	0.980108	2.53759
P02769	ALBU	Serum albumin	Complete	20.6026	20.4478	19.5534	21.4028	20.2958	19.9037	19.8712	20.7694	18.6533	21.1694	20.1356	20.1102	23.799	24.8282	22.8757	18.2756	18.0825	20.3239	19.8285	19.6492	18.9474	18.5809	18.7508	18.8689	19.6416	19.2807	18.1735	19.2577	19.2481	20.0029	1.1157	1.10959	0.573342	1.32248	0.954043	0.730179	0.864821	1.33538	0.405943	1.36315	1.01124	0.889678	2.52534	2.83661	2.15717	0.348151
P02786	TFR1	Transferrin receptor protein 1	Complete	16.35	16.316	16.7667	17.2467	17.2778	16.3201	15.5438	15.592	15.7515	16.2868	16.1812	16.3374	15.4557	16.8047	16.5103	17.8739	17.4027	17.632	17.4525	17.7784	16.755	17.5563	17.8349	17.3547	17.5666	18.3445	17.9603	17.7669	17.8524	17.8302	-0.715805	-0.657026	-0.630546	-0.351819	-0.363806	-0.715397	-1.0154	-1.01031	-0.889028	-0.735052	-0.719744	-0.742109	-1.00177	-0.438122	-0.593307	0.192809
P02787	TRFE	Serotransferrin	Complete	18.8692	19.1474	19.0922	20.1176	19.1905	18.6026	18.6255	18.1189	17.3617	18.5558	17.5031	17.7166	17.5065	18.3116	18.2331	21.0188	21.2228	21.4684	21.811	20.8799	20.847	21.8574	21.6498	21.3053	21.0537	21.4558	21.6119	21.2654	21.2886	21.6086	0.36915	0.553604	0.374069	0.80474	0.471397	0.205326	0.323586	0.134542	-0.170443	0.240033	-0.141092	-0.145613	-0.134763	0.176895	0.151098	1.40918
P02788	TRFL	Lactotransferrin	Complete	19.556	19.4766	19.3339	19.8823	19.105	21.5895	19.1095	17.9196	18.9148	20.0131	17.4435	20.1667	17.534	19.0136	18.9089	18.9806	19.853	20.0705	19.6544	19.3033	19.4777	19.1439	18.8962	18.3271	20.4439	19.4602	18.6945	18.7268	19.5793	19.173	0.664934	0.694349	0.478497	0.70994	0.434084	1.4102	0.533868	0.0442663	0.522672	0.866264	-0.167165	0.914135	-0.123154	0.463419	0.443101	0.620844
P02790	HEMO	Hemopexin	Complete	17.8776	17.7587	18.4123	19.3773	18.2898	17.1323	18.3507	16.4075	15.7286	17.6743	16.6349	17.782	16.4184	17.5808	16.2823	20.6671	20.8849	21.1102	21.9023	20.8033	20.5761	20.3933	20.8595	20.2716	20.3265	20.7695	20.66	21.2002	20.5747	20.659	-0.0579168	-0.0401863	0.0803464	0.506482	0.0781016	-0.387762	0.204197	-0.640839	-0.899244	-0.138789	-0.521109	-0.117315	-0.594783	-0.121384	-0.691845	1.27316
P02792	FRIL	Ferritin light chain	Complete	22.9983	23.0541	23.3521	24.0136	23.0018	26.2187	23.8018	22.3387	21.8791	25.2301	21.8443	21.5132	22.2672	22.0516	22.4198	18.6174	19.0125	18.9858	19.6622	18.9374	20.2124	19.2496	18.5136	18.0191	19.9492	17.106	18.1497	17.6973	17.83	17.9173	2.14745	2.22396	2.21437	2.37423	2.13564	3.27753	2.57263	2.04635	1.84554	3.10819	1.7592	1.49651	1.87778	1.70339	1.96018	0.480372
P02794	FRIH	Ferritin heavy chain	Complete	23.4407	22.8914	22.6828	23.9272	22.3003	25.3053	23.5347	22.0893	21.8754	24.5719	22.0649	21.6161	22.3769	22.7364	22.9131	18.8518	18.5459	18.3885	19.026	18.2403	19.524	19.2381	18.5581	18.6755	19.5542	18.0482	18.3562	18.3198	18.3398	18.8141	2.33802	2.15439	1.92525	2.33943	1.82932	2.90908	2.45658	1.93337	1.84388	2.82533	1.85576	1.54103	1.92414	1.98286	2.1733	0.57102
P03886	NU1M	NADH-ubiquinone oxidoreductase chain 1	Complete	18.7978	19.0608	19.3043	17.7265	18.5481	18.0133	18.8765	18.6773	18.8067	18.6395	18.8991	19.703	19.3215	19.2243	19.267	19.7199	19.8503	19.703	19.6425	19.6917	18.9643	19.9864	19.5283	19.7525	19.4201	20.0153	20.0769	20.2673	20.0423	19.9332	0.338386	0.516561	0.465712	-0.158526	0.190899	-0.0323973	0.432636	0.387533	0.474401	0.276003	0.469966	0.713559	0.632507	0.549403	0.597852	0.906784
P03905	NU4M	NADH-ubiquinone oxidoreductase chain 4	Complete	16.1727	16.6767	16.5556	16.6902	16.6396	16.793	16.3902	16.3658	15.8207	16.5843	16.104	15.8362	15.729	16.7948	16.361	17.4273	17.8539	17.9213	17.7308	17.8261	17.599	18.2317	17.8985	17.8035	17.8539	18.0058	18.2883	18.4066	17.9534	17.621	-0.792156	-0.502797	-0.721737	-0.575997	-0.64247	-0.52464	-0.647638	-0.659696	-0.858154	-0.607203	-0.753503	-0.95891	-0.88623	-0.442164	-0.657831	0.0200676
P03915	NU5M	NADH-ubiquinone oxidoreductase chain 5	Complete	15.9807	16.0063	16.4685	16.786	16.3229	16.4205	16.5257	15.8589	16.3545	16.9815	16.017	15.7796	15.7033	16.9216	16.5659	18.0224	18.1775	18.275	18.2905	18.2885	18.0789	18.5491	18.3123	18.4965	18.3156	18.6748	18.6404	18.6624	18.4197	18.334	-0.874847	-0.78947	-0.759377	-0.537418	-0.780765	-0.674907	-0.588756	-0.889388	-0.619931	-0.4365	-0.791626	-0.983403	-0.897071	-0.390421	-0.569288	0.25024
P04003	C4BPA	C4b-binding protein alpha chain	Complete	17.6962	18.5655	19.5999	19.6087	19.1773	19.1784	17.8781	17.5513	17.3486	18.4943	18.0576	17.7735	17.7078	18.7312	17.2538	18.5818	18.8178	19.5431	19.3041	19.293	17.7431	17.9956	18.7494	18.5559	18.952	19.0371	18.4791	18.5479	18.3002	17.4054	-0.136048	0.304796	0.593415	0.599717	0.465631	0.437564	-0.00115503	-0.122607	-0.176273	0.213611	0.101624	-0.120979	-0.0496977	0.348154	-0.272037	0.466608
P04004	VTNC	Vitronectin	Complete	17.9623	20.4803	22.2094	21.8215	21.3771	21.5391	21.2103	19.2713	18.9599	20.3172	19.5535	18.3822	19.1783	20.8638	16.5712	17.212	17.1051	17.611	18.7118	17.6019	16.8539	17.4432	17.3524	17.4355	17.2568	16.6591	17.9873	17.4919	17.22	16.1711	-0.0214318	1.1235	1.72072	1.49115	1.42622	1.38985	1.44667	0.656631	0.542783	0.996958	0.756435	0.142312	0.571947	1.21857	-0.566983	-0.0632239
P04040	CATA	Catalase	Complete	17.5037	17.795	17.6979	18.2357	18.0928	17.9572	17.3903	17.4085	16.7995	18.134	16.4847	17.1729	16.9763	17.4151	17.3751	18.8549	19.2667	19.9031	20.1003	20.2807	19.8525	19.1442	19.2354	19.0634	19.8628	19.2823	19.0185	19.0083	19.4064	18.8663	-0.218947	-0.0246467	-0.228272	0.0466106	-0.00791467	-0.0550131	-0.213114	-0.187329	-0.421324	0.0587689	-0.586892	-0.380742	-0.358919	-0.188998	-0.219659	0.572235
P04049	RAF1	RAF proto-oncogene serine/threonine-protein kinase	Complete	17.5344	17.3052	17.3899	17.708	17.331	17.3253	17.1449	16.7083	16.7252	16.5465	16.5473	18.4222	17.2512	17.5313	17.8158	15.7376	15.4611	15.7394	16.1007	14.9362	14.5473	14.9641	14.9992	14.7049	14.7231	15.943	15.402	14.5745	15.746	15.4288	-0.205707	-0.23408	-0.361305	-0.16598	-0.340576	-0.309914	-0.319749	-0.50456	-0.454491	-0.623417	-0.559494	0.159606	-0.242712	-0.141553	-0.0291996	-0.633477
P04062	GLCM	Lysosomal acid glucosylceramidase	Complete	19.684	19.7245	19.8748	19.3144	19.7398	19.8423	20.4508	20.8448	20.4938	19.7734	21.4587	22.6744	20.0523	21.3392	22.6729	19.9465	19.3792	19.4349	19.3794	19.3939	19.1424	20.3725	19.8823	20.1472	20.2497	19.6142	19.6926	19.5232	19.5277	20.2223	0.720088	0.80034	0.712161	0.481139	0.711257	0.705389	1.11665	1.36953	1.22731	0.763286	1.59038	1.99878	0.941423	1.4126	2.06952	0.994426
P04075	ALDOA	Fructose-bisphosphate aldolase A	Complete	21.7486	21.5254	21.779	22.5386	21.7469	22.0502	21.5191	21.0691	20.5585	22.036	20.888	20.7429	20.5174	21.4757	21.117	23.7449	23.7059	23.4085	23.2706	23.2462	23.2253	23.5578	23.4896	23.8154	23.4156	23.9702	24.1785	24.063	23.7886	24.0891	1.60926	1.57035	1.53478	1.78001	1.58769	1.59604	1.58083	1.47115	1.25617	1.73557	1.34061	1.16337	1.13807	1.4683	1.39723	2.46357
P04080	CYTB	Cystatin-B	Complete	18.7148	19.1318	19.5895	19.5025	20.045	20.0868	19.1968	19.4558	19.1056	20.2877	19.3165	18.6173	18.5711	18.3443	18.4097	20.6311	20.8479	20.9143	20.8247	21.0601	21.4567	21.0295	20.948	20.4559	21.0413	20.6367	20.7955	20.571	20.4272	20.7978	0.30267	0.546912	0.588933	0.556922	0.844514	0.804007	0.571784	0.740252	0.607794	0.984294	0.65267	0.243972	0.315283	0.190265	0.227405	1.25924
P04083	ANXA1	Annexin A1	Complete	17.531	19.1628	19.9277	20.0795	20.4344	20.1861	19.3663	18.2711	18.3286	20.2569	17.957	17.3799	17.8064	18.562	17.1195	17.6649	18.528	19.1408	18.9334	19.7598	20.3654	17.764	18.4843	17.5296	19.63	17.3939	16.7249	17.5107	17.1231	16.0814	-0.207195	0.560166	0.735015	0.789368	1.01458	0.844068	0.645432	0.203478	0.261058	0.971045	0.0576083	-0.291216	-0.00799875	0.279102	-0.33007	0.111951
P04114	APOB	Apolipoprotein B-100	Complete	16.6322	17.3491	17.7479	17.5761	17.1358	18.5664	16.3835	16.4085	16.8923	17.3138	16.7782	16.1263	17.2769	17.2691	16.9485	17.3166	17.5103	17.9892	17.8462	17.0225	17.1633	16.4899	17.0685	16.7341	17.1601	17.7757	17.1953	16.8963	17.1525	16.4116	-0.594286	-0.215326	-0.206638	-0.219139	-0.425805	0.190703	-0.650578	-0.640345	-0.379934	-0.293711	-0.458411	-0.833454	-0.231837	-0.248568	-0.403971	-0.022761
P04156	PRIO	Major prion protein	Complete	19.8844	19.431	19.9883	21.1308	19.5938	19.3116	19.0881	18.3336	18.0267	18.7712	18.6245	18.4568	18.6022	19.6299	19.3419	20.563	20.195	20.2457	19.7001	19.9687	19.8003	19.7778	20.2979	20.6491	19.7134	20.808	20.4892	20.7734	20.3442	20.3039	0.806396	0.674825	0.761194	1.21289	0.647519	0.491313	0.524553	0.231808	0.126337	0.332608	0.349797	0.17457	0.328425	0.714949	0.63019	1.2329
P04179	SODM	Superoxide dismutase [Mn], mitochondrial	Complete	17.3752	18.1808	17.7558	18.0147	18.5975	18.4794	17.7687	17.5381	17.265	18.3986	17.0021	17.6259	17.2037	17.5792	17.2801	20.3756	20.7535	20.5303	20.3404	21.1146	21.0539	20.7613	20.5433	20.4348	20.6319	20.4341	20.6239	20.6159	20.1885	20.5617	-0.27428	0.140316	-0.203225	-0.042432	0.212454	0.155601	-0.0486935	-0.128597	-0.213597	0.172464	-0.360392	-0.184816	-0.262775	-0.12203	-0.260672	1.16041
P04181	OAT	Ornithine aminotransferase, mitochondrial	Complete	21.2802	21.8689	20.9281	21.183	21.2093	20.5728	22.3856	22.2883	21.855	21.667	21.8263	21.3762	22.5112	20.9157	21.1013	19.2239	18.8289	18.5994	18.8064	18.8725	19.1903	19.1957	18.6283	18.5694	18.9015	18.6339	19.1383	18.5868	19.307	19.0632	1.4075	1.71722	1.16718	1.23393	1.35294	1.00008	1.95731	2.02353	1.83477	1.57701	1.75131	1.43728	1.98093	1.23977	1.39043	0.714959
P04216	THY1	Thy-1 membrane glycoprotein	Complete	22.1004	22.1352	22.5181	22.3264	22.4916	21.1666	21.6961	21.4416	21.5594	22.1452	22.0434	22.6889	21.6054	22.0361	22.4987	23.9214	23.7419	23.4322	23.15	23.2407	22.4596	23.3594	23.316	23.9593	23.1099	24.1508	24.1536	24.1961	23.9223	24.0252	1.76075	1.83106	1.85407	1.69456	1.91286	1.23958	1.65775	1.6399	1.70287	1.78252	1.84636	2.00502	1.598	1.69704	1.99427	2.53185
P04264	K2C1	Keratin, type II cytoskeletal 1	Complete	21.2355	22.4521	20.4185	21.3375	23.2551	22.3354	20.3078	21.3658	20.2485	20.1189	21.4805	19.8794	19.6321	20.6197	21.5756	17.935	17.7672	20.676	21.3267	19.9378	18.6476	19.9402	19.902	16.8144	17.7554	18.0162	19.0446	19.0496	20.7305	21.0698	1.38825	1.96656	0.947035	1.29618	2.24627	1.71106	1.05452	1.60558	1.11783	0.91175	1.59994	0.789887	0.763806	1.11893	1.5954	0.216417
P04271	S100B	Protein S100-B	Complete	18.2839	18.4225	18.3237	17.9643	18.3285	18.3084	18.5016	18.8758	17.8617	18.715	17.3759	17.1622	17.8093	17.679	18.2986	18.4228	19.3821	20.0593	19.8388	19.9041	20.3912	18.378	20.0614	18.5049	20.1992	17.6407	17.9631	18.1287	17.9428	16.9075	0.117077	0.243622	0.0420841	-0.0627506	0.0949917	0.0866196	0.269731	0.477436	0.0526974	0.308417	-0.196759	-0.385363	-0.00677586	-0.0813049	0.179405	0.405113
P04275	VWF	von Willebrand factor	Complete	18.3709	18.9426	20.6809	20.8984	20.1544	20.8576	19.5009	17.787	18.3756	19.8705	18.9011	19.1104	17.9837	18.986	18.0837	16.2273	16.2488	16.8755	17.0069	16.3411	16.8791	16.6492	15.9945	16.2251	17.1459	16.1432	15.5513	16.0696	16.1593	15.3582	0.154552	0.466	1.0604	1.11928	0.89232	1.11496	0.703938	-0.0158287	0.282013	0.804977	0.470856	0.457278	0.0669437	0.452171	0.0865638	-0.444086
P04350	TBB4A	Tubulin beta-4A chain	Complete	24.8092	24.4136	24.5325	23.4209	23.5526	23.9217	24.6134	24.9039	24.6341	22.9603	25.1596	27.0175	25.5079	25.0522	26.0526	23.6685	23.6117	23.1077	23.3039	23.2101	22.5582	23.1627	23.204	23.3698	22.8876	23.6552	23.5871	23.2576	23.1204	23.538	2.92737	2.80527	2.72429	2.13548	2.37616	2.35096	2.92529	3.20854	3.07497	2.13278	3.21041	3.87725	3.24779	2.92804	3.52987	2.43402
P04406	G3P	Glyceraldehyde-3-phosphate dehydrogenase	Complete	23.9363	24.2396	24.1785	25.332	24.4492	24.639	24.0322	23.4842	23.2888	24.8551	23.1341	23.0749	23.303	24.1784	23.8396	26.3597	26.6167	26.6844	26.6635	26.7081	26.5917	26.5923	26.5754	26.6925	26.794	26.7013	26.7601	26.6971	26.4907	26.7721	2.55145	2.73084	2.57139	2.90537	2.76768	2.6403	2.67273	2.56532	2.4746	2.94704	2.32377	2.17198	2.31565	2.5714	2.57367	3.47492
P04424	ARLY	Argininosuccinate lyase	Complete	16.4194	17.0739	19.8433	17.524	16.704	18.2978	17.063	17.0817	18.3757	17.2589	17.351	18.2343	18.0203	16.5892	18.4844	17.5286	17.5273	17.3097	17.9544	17.6385	18.108	18.0557	17.5033	17.5974	18.1624	17.3927	17.6299	17.0952	17.3814	17.6632	-0.685916	-0.332974	0.698575	-0.240132	-0.614331	0.0823696	-0.355338	-0.335373	0.282077	-0.317316	-0.207666	0.0783142	0.0824188	-0.526071	0.259681	0.0592459
P04632	CPNS1	Calpain small subunit 1	Complete	15.7998	16.1005	17.1604	16.6499	17.5093	16.1874	16.5994	16.2462	16.2445	16.0378	15.6851	15.4194	15.6931	15.9671	15.8733	17.1143	17.3545	17.2361	17.0312	17.2135	17.4609	16.3028	17.003	16.7912	17.2712	16.2491	16.023	16.4773	16.3769	15.2696	-0.952786	-0.749158	-0.460452	-0.592249	-0.262689	-0.768936	-0.556767	-0.71392	-0.669007	-0.842049	-0.936883	-1.1392	-0.901378	-0.779983	-0.868569	-0.10099
P04792	HSPB1	Heat shock protein beta-1	Complete	18.6337	19.6838	20.0712	20.376	21.2313	19.9344	19.3956	19.3609	19.7087	20.1962	18.6906	19.1633	18.8805	19.6607	18.6295	20.0178	20.5428	21.0243	20.7581	21.3942	21.2064	20.2035	20.8572	20.438	20.9333	19.9407	19.2211	19.8793	19.1119	19.2339	0.267741	0.782954	0.797031	0.908828	1.36254	0.742542	0.65818	0.697241	0.876967	0.944939	0.378698	0.480131	0.446051	0.72755	0.322371	1.02201
P04839	CY24B	Cytochrome b-245 heavy chain	Complete	16.7531	17.2942	17.863	17.7845	17.432	18.9039	17.2326	16.5291	16.6608	17.8835	15.5542	15.701	16.0536	17.4967	15.3601	16.9221	17.1707	17.3872	17.3414	17.649	17.3712	17.2724	17.0323	16.4879	17.8587	17.055	17.261	15.5472	16.8537	16.3771	-0.542204	-0.238775	-0.156934	-0.135186	-0.296462	0.326875	-0.281621	-0.585718	-0.48325	-0.0488808	-0.994202	-1.01739	-0.749012	-0.155713	-1.09031	-0.175347
P04843	RPN1	Dolichyl-diphosphooligosaccharide--protein glycosyltransferase subunit 1	Complete	17.8259	17.5305	18.1426	18.9512	18.2055	19.0002	17.9733	17.0539	16.6609	18.2117	17.035	16.6951	17.1815	18.0838	16.8795	19.1671	19.4649	19.6813	19.7609	19.8291	19.5473	19.7092	19.5577	19.5827	19.8955	19.4923	19.6034	19.5851	19.4872	19.5676	-0.0801883	-0.137738	-0.0361555	0.334839	0.0413098	0.365702	0.0401917	-0.347974	-0.483182	0.0921727	-0.345996	-0.587407	-0.272166	0.0839385	-0.433807	0.692975
P04844	RPN2	Dolichyl-diphosphooligosaccharide--protein glycosyltransferase subunit 2	Complete	17.2261	16.7365	17.3749	18.4259	18.0623	18.0937	17.6326	16.5744	16.307	17.9924	16.6918	17.5764	16.5709	17.95	15.569	18.1517	18.2549	18.2793	18.6637	18.7085	18.5045	18.5344	18.3501	18.4071	18.7431	18.1102	18.2328	18.2397	18.132	18.1047	-0.338497	-0.477224	-0.367801	0.1232	-0.0212197	2.28857e-05	-0.107815	-0.565205	-0.6411	-0.00207408	-0.49622	-0.206227	-0.530286	0.0293057	-1.00007	0.300227
P04899	GNAI2	Guanine nucleotide-binding protein G(i) subunit alpha-2	Complete	24.7222	24.6	24.8851	25.214	24.6968	24.9421	24.5385	24.4416	24.3566	24.9888	24.2792	24.692	24.5014	24.4919	24.5249	25.2609	25.2563	25.2769	25.1867	25.2041	25.5246	25.2357	25.1802	25.4412	25.4696	25.3146	25.5172	25.2783	25.3111	25.4456	2.88991	2.88497	2.87665	2.85781	2.87578	2.76258	2.89273	2.99906	2.95114	3.00448	2.82503	2.87145	2.82227	2.69936	2.86978	3.04993
P05023	AT1A1	Sodium/potassium-transporting ATPase subunit alpha-1	Complete	21.1497	20.6111	20.6397	21.1544	20.5215	20.9469	20.4519	19.81	19.8427	20.6131	20.0983	20.3589	19.922	20.9172	20.5864	22.7829	22.7806	22.721	22.6368	22.6133	22.2364	23.1227	22.7651	23.0337	22.6954	22.8904	22.9661	23.1901	22.8676	22.9626	1.35132	1.1794	1.04261	1.22239	1.05261	1.15097	1.11712	0.90069	0.936763	1.12411	0.994892	0.997277	0.886373	1.24037	1.16796	2.09151
P05026	AT1B1	Sodium/potassium-transporting ATPase subunit beta-1	Complete	23.1443	22.8306	23.0746	23.1116	22.7594	23.0397	22.816	22.1456	21.8921	22.8423	22.3885	22.8916	22.2709	23.0527	22.8672	25.7779	25.8307	25.6614	25.6181	25.5528	25.2765	25.9995	25.8141	26.0419	25.7121	25.8081	26.0079	26.2089	25.8123	25.9318	2.21035	2.12842	2.09449	2.01086	2.0298	1.99516	2.1443	1.95884	1.85133	2.08205	1.99741	2.09271	1.87933	2.11198	2.15348	3.24989
P05060	SCG1	Secretogranin-1	Complete	17.6767	17.6006	18.3786	18.6122	18.2694	17.6588	18.5597	18.9088	17.7875	17.318	17.7234	16.5002	18.1124	18.2333	17.8524	18.5887	18.9744	18.273	18.5933	18.5176	17.8177	17.6737	18.3656	18.0463	17.6688	18.7703	18.3652	18.2582	18.6509	18.5034	-0.144435	-0.107766	0.065826	0.198266	0.0691982	-0.175392	0.294966	0.492398	0.0195971	-0.291918	-0.0446619	-0.671708	0.121378	0.144946	-0.0133991	0.46925
P05067	A4	Amyloid-beta precursor protein	Complete	18.6765	18.7262	18.5563	20.0746	19.0233	18.0772	17.6645	17.5005	16.9131	17.732	17.5016	16.8971	17.5326	17.9629	17.675	19.0441	18.9748	18.9667	19.1116	18.9465	18.4959	18.1357	18.8178	18.9127	18.8682	19.3491	18.6616	19.1778	19.0728	18.2566	0.286173	0.373474	0.142561	0.787381	0.398407	-0.00662547	-0.0939512	-0.145643	-0.370656	-0.113989	-0.141728	-0.500049	-0.123733	0.0345988	-0.0900346	0.645413
P05090	APOD	Apolipoprotein D	Complete	22.1553	21.5383	21.8342	22.1043	21.5585	22.5731	21.6765	20.0544	20.0724	22.1624	20.206	19.7568	21.0643	21.2673	20.99	21.9238	21.7583	21.8278	21.731	21.8554	22.0365	21.7061	21.3914	21.8827	22.3427	21.4503	20.8844	22.1116	21.0468	21.6769	1.78441	1.57584	1.55865	1.60505	1.50541	1.80694	1.6492	1.01141	1.03927	1.78989	1.04206	0.736839	1.36927	1.38327	1.34234	1.7592
P05091	ALDH2	Aldehyde dehydrogenase, mitochondrial	Complete	20.1822	20.1086	19.8724	20.7536	20.0169	20.412	20.0868	19.8599	19.107	20.351	19.3888	19.7262	19.5783	20.0277	20.0009	22.1786	22.6862	22.7002	22.4998	22.8073	22.7963	22.6276	22.7776	22.3697	22.6225	22.57	22.6743	22.5815	22.5031	22.6731	0.934658	0.964549	0.711148	1.06092	0.832284	0.935194	0.958519	0.923295	0.608428	1.01146	0.684349	0.723585	0.741066	0.877328	0.914966	1.85774
P05129	KPCG	Protein kinase C gamma type	Complete	22.7899	21.8744	22.1298	20.9569	21.3557	21.1245	21.2669	20.9428	21.5885	20.1304	22.0478	22.6533	22.2827	22.6743	22.6366	19.2926	18.9385	18.6254	19.2422	18.6058	17.6984	18.5086	18.0153	18.8457	17.6367	19.3444	18.6835	18.7602	19.6938	18.9267	2.05772	1.71958	1.68634	1.14283	1.41686	1.2226	1.47125	1.4139	1.71584	0.916687	1.84827	1.98963	1.88435	1.95751	2.05384	0.74151
P05141	ADT2	ADP/ATP translocase 2	Complete	19.5016	18.9777	19.2286	19.6754	18.8874	19.4907	19.01	18.1294	18.0072	19.27	18.2362	18.5118	18.5921	19.628	19.3293	21.7623	21.8112	21.833	21.5812	21.7581	21.5183	22.1416	21.8225	21.8412	21.7379	21.9473	22.0488	22.267	21.9149	21.8698	0.64151	0.481008	0.433027	0.626587	0.339079	0.563573	0.490624	0.139297	0.117643	0.54696	0.179819	0.198356	0.324151	0.71419	0.624768	1.69673
P05155	IC1	Plasma protease C1 inhibitor	Complete	16.3306	16.5654	17.8588	17.6094	17.0288	17.8296	16.1498	17.1577	15.4344	16.6265	16.8163	17.3054	15.976	16.3439	15.6482	18.0651	18.1963	18.9445	18.7549	17.9866	18.1315	17.4613	17.9542	17.5154	17.6506	18.5025	18.206	17.9227	17.2671	16.7694	-0.724163	-0.550383	-0.158729	-0.205706	-0.472495	-0.106504	-0.752095	-0.300946	-1.03053	-0.589046	-0.441745	-0.323441	-0.781788	-0.626193	-0.965822	0.266748
P05164	PERM	Myeloperoxidase	Complete	18.0761	17.597	18.3607	17.2256	15.9856	15.2481	19.4267	17.7154	17.6222	17.6869	20.0463	18.773	17.6866	17.9909	18.9416	16.5707	18.184	18.668	17.7198	18.0787	16.8078	17.1409	17.69	17.39	18.2368	18.3896	16.9034	16.9522	17.6392	16.7786	0.0275838	-0.109327	0.0580668	-0.360333	-0.928048	-1.14783	0.67171	-0.0482791	-0.054173	-0.133358	0.972158	0.311322	-0.0586384	0.0460227	0.457237	-0.311266
P05165	PCCA	Propionyl-CoA carboxylase alpha chain, mitochondrial	Complete	19.1175	18.8801	19.3232	19.6059	19.1643	19.2453	19.2	18.6982	17.8617	19.1595	18.9665	18.8975	18.6009	18.7137	18.9599	20.2915	20.5072	20.3984	20.4953	20.5157	20.1945	20.6117	20.4074	19.9946	20.5196	20.6673	20.4579	20.6549	19.3864	20.4311	0.476073	0.439298	0.473897	0.598587	0.459961	0.464573	0.57321	0.397004	0.0527094	0.499439	0.499473	0.365181	0.327862	0.341007	0.465149	1.12788
P05166	PCCB	Propionyl-CoA carboxylase beta chain, mitochondrial	Complete	20.7041	20.4201	20.5521	21.2634	20.4171	20.8456	20.2566	19.7356	19.0817	20.5361	19.9114	20.0954	19.5547	20.2316	20.1719	21.8089	22.0426	21.9918	22.0456	22.0062	21.7271	22.2712	22.0019	21.6613	22.1673	22.2483	22.1113	22.3578	21.078	22.1625	1.15941	1.09777	1.00478	1.26633	1.00702	1.11012	1.03227	0.866987	0.597118	1.09104	0.913114	0.883288	0.731103	0.960556	0.988865	1.71478
P05198	IF2A	Eukaryotic translation initiation factor 2 subunit 1	Complete	19.2921	19.3137	19.2052	19.4473	19.4576	19.0822	18.983	18.6245	18.6855	19.0438	18.7896	19.0938	18.8207	19.0696	19.0376	19.1186	19.1684	19.0639	19.2475	19.3177	19.2899	19.1247	19.0623	19.1208	19.259	18.9632	19.0576	18.9934	18.9966	18.8608	0.551273	0.624678	0.422917	0.534684	0.588056	0.398794	0.478897	0.363596	0.420341	0.449735	0.422062	0.450086	0.42079	0.486289	0.498739	0.674227
P05230	FGF1	Fibroblast growth factor 1	Complete	17.8923	17.9777	18.3512	18.4265	18.4417	17.7449	17.8299	17.9763	17.856	19.2933	16.5697	16.6945	16.6163	16.5883	17.3245	17.821	18.4435	18.307	18.2269	18.7255	19.4336	18.5026	18.3291	18.2348	19.3067	16.3767	17.4301	17.4303	17.9456	17.7315	-0.0515545	0.0534698	0.0539669	0.123475	0.144431	-0.140679	-0.0221253	0.0699372	0.0501528	0.556948	-0.549684	-0.587664	-0.511128	-0.526447	-0.241493	0.172336
P05388	RLA0	60S acidic ribosomal protein P0	Complete	18.2038	18.25	18.6482	18.6073	18.7712	19.0851	18.461	17.6072	17.2775	18.4639	17.7268	17.6786	17.6862	18.4964	17.9251	20.3279	20.3712	20.4536	20.4916	20.4895	20.4351	20.272	20.4543	20.4315	20.4538	20.1468	20.3722	20.3281	20.2913	19.8655	0.0825896	0.169889	0.182254	0.196285	0.288313	0.399952	0.252118	-0.0972692	-0.208014	0.200535	-0.0431508	-0.162014	-0.0588196	0.252348	0.0180183	1.14195
P05413	FABPH	Fatty acid-binding protein, heart	Complete	19.9844	19.725	19.6693	20.8906	19.509	18.6661	19.1468	18.7643	18.6669	19.2784	18.4593	17.7673	18.7207	19.1367	18.9802	21.5671	21.3672	21.3681	21.4139	21.0765	20.5262	21.5079	21.4656	21.7442	20.8622	21.847	21.523	21.6189	21.8948	21.8037	0.849439	0.800532	0.623388	1.11613	0.610474	0.230943	0.55008	0.426921	0.412009	0.550542	0.277467	-0.123674	0.378493	0.513664	0.473897	1.62122
P05455	LA	Lupus La protein	Complete	18.4388	19.7372	20.1174	19.4008	20.0999	18.4814	19.6421	20.2286	19.9242	20.216	20.3162	20.2282	19.9276	18.9342	18.785	19.0577	19.5272	19.5421	19.628	19.4599	20.1361	19.5821	19.514	19.1783	19.8674	19.1326	19.6864	19.3968	19.539	18.876	0.183795	0.805759	0.81699	0.515963	0.868514	0.156433	0.765295	1.09034	0.973097	0.953478	1.09028	0.940735	0.888725	0.431013	0.389583	0.650678
P05556	ITB1	Integrin beta-1	Complete	18.384	19.636	20.6683	20.5727	20.2565	20.7132	19.5452	18.258	17.8157	19.5066	18.1222	17.2535	18.2123	19.2174	17.3496	19.5423	20.0339	20.5751	20.6518	20.6632	20.9409	20.2064	20.1015	19.8533	20.8838	19.5373	19.3901	19.7003	19.3728	19.1436	0.160208	0.762482	1.05498	0.988053	0.936893	1.05668	0.723182	0.197543	0.0321764	0.648631	0.129925	-0.345883	0.16359	0.546594	-0.230669	0.838104
P05771	KPCB	Protein kinase C beta type	Complete	21.3984	20.1405	20.1932	19.3499	19.407	19.9107	20.0041	19.6772	20.1083	18.9563	20.34	20.5892	21.0162	20.8052	21.4969	18.8624	18.6719	18.4374	18.5181	18.3607	17.7088	18.5635	18.2385	18.7304	17.8643	18.7979	17.9654	18.5242	18.9065	18.3777	1.45843	0.978205	0.849703	0.495455	0.565942	0.732998	0.922579	0.840536	1.05527	0.412124	1.10071	1.09687	1.34892	1.19465	1.56136	0.575135
P06213	INSR	Insulin receptor	Complete	19.6651	19.628	19.4944	19.1525	19.6719	19.3408	19.0358	19.2991	19.3734	18.7473	19.2139	19.7602	19.6355	19.3213	19.817	17.1945	17.5833	17.4436	17.555	17.4969	17.232	17.5157	17.2058	17.1506	17.3717	16.5037	15.982	17.1701	17.422	17.1883	0.711933	0.759082	0.547837	0.415921	0.681606	0.503094	0.501866	0.669246	0.727323	0.322322	0.607773	0.738321	0.765228	0.589021	0.835498	-0.0699638
P06241	FYN	Tyrosine-protein kinase Fyn	Complete	18.3328	18.1986	17.9512	17.5355	17.9656	17.7366	18.2198	18.0389	18.1235	18.3649	18.2753	18.5714	18.7166	18.4139	18.2824	17.4385	17.2891	17.5171	17.3965	17.5114	17.5112	17.0232	17.0475	17.5063	17.5566	17.4042	17.1688	17.0486	17.4259	17.5166	0.138146	0.147925	-0.118826	-0.23546	-0.0634644	-0.144004	0.147291	0.0983055	0.169532	0.157968	0.19691	0.224122	0.376785	0.218676	0.172381	0.0243787
P06396	GELS	Gelsolin	Complete	20.0567	19.287	19.5893	20.7542	19.5025	20.2626	19.6985	19.4683	19.3388	20.3012	19.1398	18.9093	18.4225	19.6511	19.4132	20.3066	20.3419	20.6176	20.6156	20.697	21.2902	20.8019	20.6828	20.4984	20.9573	20.3375	20.4984	20.1207	20.1577	20.7392	0.880583	0.613276	0.588821	1.0612	0.607635	0.874915	0.789805	0.745908	0.711859	0.990087	0.575343	0.370293	0.252433	0.723624	0.660996	1.13371
P06576	ATPB	ATP synthase subunit beta, mitochondrial	Complete	23.5938	24.1163	23.2446	24.2192	23.0673	23.207	23.7215	23.3265	23.0719	23.5193	23.293	23.0612	24.3257	23.398	23.5249	25.27	25.3052	25.2577	25.1938	25.188	25.0337	25.3749	25.3826	25.4826	25.0955	25.4929	25.6127	25.7454	25.4987	25.2842	2.40392	2.67814	2.16793	2.45706	2.16426	2.06265	2.53773	2.49387	2.37785	2.37299	2.39335	2.16607	2.74802	2.25289	2.43767	3.05345
P06702	S10A9	Protein S100-A9	Complete	14.4795	13.7628	16.2038	13.8198	14.0521	15.0753	13.4466	12.8819	13.0112	14.0884	14.4074	14.0668	13.1846	13.6901	13.6401	12.8063	15.02	15.557	14.3524	14.5773	11.954	12.1991	12.663	12.5345	14.737	15.2789	13.918	13.4552	13.8508	13.0042	-1.5214	-1.74869	-0.873707	-1.73235	-1.77231	-1.21755	-1.92663	-2.2381	-2.11193	-1.67977	-1.49619	-1.72423	-1.96184	-1.70934	-1.8335	-1.76725
P06730	IF4E	Eukaryotic translation initiation factor 4E	Complete	18.0977	17.6052	17.4227	17.324	17.5077	16.7164	17.633	17.959	17.5181	17.3951	17.7758	18.2053	18.4112	17.2205	18.2204	17.8458	17.6844	17.845	17.6043	17.6469	17.8803	17.8081	17.5556	17.57	17.568	17.9344	18.0501	17.8273	17.7227	17.9066	0.0368862	-0.105817	-0.347152	-0.3207	-0.263379	-0.555554	-0.107673	0.0620787	-0.100665	-0.25875	-0.0217019	0.0657892	0.247662	-0.268424	0.145601	0.181924
P06733	ENOA	Alpha-enolase	Complete	21.31	21.6161	21.5143	22.6748	22.0223	21.7721	21.1873	21.1582	20.9022	22.5849	20.8676	20.869	20.4018	21.0988	20.8573	23.6653	24.0577	24.1424	24.1609	24.422	24.5945	23.9588	24.0095	23.9039	24.5148	23.9834	24.1054	23.996	23.7668	23.9018	1.42037	1.60914	1.42042	1.8349	1.70794	1.48383	1.43666	1.51152	1.40958	1.97145	1.33164	1.21788	1.08921	1.31449	1.28499	2.4328
P06744	G6PI	Glucose-6-phosphate isomerase	Complete	20.4595	21.3282	21.1838	21.2271	21.0162	20.1459	21.0104	21.9201	22.1608	21.4581	22.0379	20.7307	20.9152	20.4234	20.2589	22.8266	22.8988	22.7294	22.6472	22.5993	22.5097	22.7666	22.5994	22.9253	22.45	22.8863	23.18	23.098	22.9024	23.0279	1.05406	1.48605	1.27767	1.2517	1.26862	0.827869	1.35978	1.85668	1.97122	1.48725	1.84392	1.15806	1.30625	1.03882	1.02643	2.1084
P06748	NPM	Nucleophosmin	Complete	18.1686	19.6038	19.9292	19.8599	20.1142	18.2896	19.334	19.0328	19.3527	19.8926	19.6265	19.6111	18.9641	20.1244	19.3056	18.9972	19.442	19.559	19.6388	19.6306	19.6115	19.2661	19.5002	19.3511	19.4514	19.3262	19.3059	19.0633	19.1294	18.8866	0.0674403	0.748733	0.735655	0.700909	0.874748	0.079058	0.631402	0.548596	0.718082	0.814474	0.788369	0.673834	0.481404	0.916797	0.61453	0.627276
P06753	TPM3	Tropomyosin alpha-3 chain	Complete	18.0002	18.8027	19.1294	19.1322	19.6994	18.2989	18.3793	18.1666	18.4238	19.0115	18.5513	18.2035	18.175	18.6695	18.4017	20.798	21.1078	21.2042	21.2198	21.2805	21.0054	19.0786	20.8788	20.9133	21.2752	21.0372	20.2673	20.7862	20.9358	18.5237	-0.00511064	0.406211	0.390152	0.407766	0.693637	0.0828207	0.216586	0.156156	0.303551	0.43587	0.317761	0.0650083	0.147834	0.322978	0.223964	1.32376
P06756	ITAV	Integrin alpha-V	Complete	17.4617	18.7617	19.6857	18.9504	19.1153	19.0289	18.2779	17.6455	17.7928	18.125	17.5876	17.7404	17.918	17.8673	17.8607	18.1486	18.8624	19.1898	19.1798	19.3121	19.0641	18.8068	18.8906	18.6369	19.1834	18.574	18.5593	18.6947	18.5638	18.5079	-0.237019	0.388682	0.630484	0.33453	0.438553	0.37726	0.172548	-0.079956	0.0219409	0.054885	-0.104088	-0.135312	0.039159	-0.00445156	-0.00982472	0.299053
P06899	H2B1J	Histone H2B type 1-J	Complete	18.2392	17.3682	17.6874	17.7239	18.5067	19.1373	17.5833	16.9845	17.8379	18.3547	17.2331	18.7342	17.6325	17.6549	17.7945	21.8688	22.0629	22.2068	22.4036	22.3698	22.9623	22.3849	22.3769	22.2117	22.9184	21.6011	21.6491	21.793	21.443	21.5615	0.0978091	-0.207151	-0.232801	-0.159577	0.172831	0.421016	-0.129255	-0.379397	0.0420643	0.153622	-0.259293	0.294526	-0.0815357	-0.0911359	-0.0384136	1.73795
P07093	GDN	Glia-derived nexin	Complete	18.8267	19.4446	20.5098	20.4027	19.9959	20.7974	19.4938	18.9438	17.9794	19.7844	18.6398	17.8997	18.6401	19.335	18.4529	17.3799	17.3288	17.5284	18.134	17.6878	18.0963	18.0859	17.5837	17.9633	17.6858	17.2167	17.561	17.6614	18.0146	17.6916	0.350857	0.680645	0.986484	0.919592	0.823083	1.09067	0.700837	0.508272	0.105211	0.768004	0.356466	-0.0664061	0.344447	0.594602	0.246074	0.00170789
P07099	HYEP	Epoxide hydrolase 1	Complete	18.9187	18.8246	19.1071	19.5119	19.3793	19.9921	18.8688	17.8758	17.5549	19.2195	17.8451	17.7921	18.1768	18.7905	18.1389	20.7698	21.1993	21.5354	21.6209	21.9561	21.8998	21.3764	21.3023	20.9872	21.8748	20.8053	20.5604	21.1215	20.6362	20.7587	0.390459	0.415544	0.380536	0.560733	0.553831	0.765813	0.429294	0.0243907	-0.0842238	0.525256	0.00861356	-0.112937	0.148562	0.372383	0.110385	1.31286
P07108	ACBP	Acyl-CoA-binding protein	Complete	16.9549	16.5421	16.6118	19.6507	17.3003	17.6724	15.8629	16.3492	15.2275	16.9652	15.6282	17.1599	15.3941	17.1495	16.1624	18.8656	19.0083	19.2452	19.0963	19.4848	19.9273	19.2055	19.4774	18.2559	19.4448	18.4197	18.7202	18.4022	17.4419	18.2194	-0.455307	-0.560343	-0.697436	0.616632	-0.353956	-0.169905	-0.876762	-0.667246	-1.12286	-0.443493	-0.961809	-0.38636	-1.02781	-0.297386	-0.743637	0.576372
P07195	LDHB	L-lactate dehydrogenase B chain	Complete	21.6924	21.5268	21.5914	22.3965	21.8257	22.1945	21.4161	20.9226	20.7511	22.5616	20.902	20.6362	20.8159	21.6107	21.3687	24.0244	24.1158	24.2558	24.2018	24.283	24.5395	24.3548	24.2795	24.3527	24.6091	24.3316	24.3127	24.4501	24.1756	24.2668	1.58503	1.57092	1.45373	1.72278	1.62208	1.65422	1.53605	1.40476	1.34212	1.96146	1.34672	1.11718	1.26424	1.52344	1.50596	2.57167
P07196	NFL	Neurofilament light polypeptide	Complete	23.9688	23.8268	24.0855	23.1277	23.5424	24.4821	24.5209	23.9062	24.4522	25.3002	24.4395	25.8736	24.2704	25.9419	26.3889	24.407	23.8475	23.2523	23.1302	23.0239	23.4214	24.8151	24.6907	24.4298	24.5974	24.1637	23.7672	24.1995	23.9081	24.4899	2.56545	2.55435	2.53122	2.01735	2.3717	2.57703	2.88508	2.75651	2.9938	3.13831	2.89518	3.38251	2.72461	3.29119	3.67521	2.71964
P07197	NFM	Neurofilament medium polypeptide	Complete	22.5	22.2372	22.2601	21.4599	21.9335	22.8979	22.8448	22.3124	22.7149	23.7275	22.8029	24.2747	22.5579	24.5447	24.9696	22.9947	22.1953	21.623	21.3777	21.4659	22.121	23.0229	23.2165	22.8616	22.9856	22.6662	22.1805	22.6162	22.382	22.8121	1.93288	1.87468	1.74263	1.34548	1.66917	1.93797	2.15684	2.03444	2.2185	2.46246	2.17882	2.69092	2.00067	2.72093	3.0619	2.17341
P07203	GPX1	Glutathione peroxidase 1	Complete	18.5944	19.2195	18.5047	19.0913	18.77	20.2897	19.4791	18.301	18.1761	18.9292	18.2041	19.1434	19.8389	19.1586	19.4972	19.2038	19.4025	19.4236	19.5736	19.6426	19.665	19.6518	19.4963	19.623	19.6481	19.6099	19.7779	19.9644	19.3027	19.5172	0.250819	0.584427	0.120282	0.391262	0.287795	0.885857	0.694458	0.217025	0.192994	0.400469	0.165738	0.471534	0.851231	0.52259	0.69731	0.707165
P07237	PDIA1	Protein disulfide-isomerase	Complete	17.6569	17.4775	18.1527	18.1921	18.0357	18.1938	17.5745	16.8698	16.6192	17.3978	16.5807	17.19	16.5581	17.2075	17.0232	19.6983	19.8734	19.9884	19.989	20.0262	20.0085	19.7214	19.8549	19.9046	19.9718	19.6985	19.8404	19.8926	19.7026	19.3412	-0.152959	-0.160398	-0.0318011	0.0290387	-0.0328209	0.0403993	-0.133093	-0.431351	-0.501776	-0.257625	-0.544857	-0.373349	-0.535699	-0.273731	-0.371687	0.89845
P07305	H10	Histone H1.0	Complete	19.574	19.1846	19.1302	20.2445	18.6548	21.7668	18.5653	17.9097	17.4924	19.9842	17.3945	17.5897	17.9267	18.5567	18.3174	21.0115	20.7305	21.7058	21.4261	21.851	22.4031	21.7325	21.7594	21.4974	21.7489	20.8911	21.0478	20.9001	20.2456	20.937	0.672686	0.569495	0.390482	0.855854	0.237495	1.48169	0.297423	0.0397686	-0.112135	0.853873	-0.18864	-0.200497	0.0428561	0.276947	0.187529	1.40635
P07311	ACYP1	Acylphosphatase-1	Complete	17.7875	18.0388	18.0852	18.316	18.2217	17.5772	16.6363	17.692	17.1598	17.9576	17.6674	17.1464	16.8439	17.6255	17.6242	20.322	20.2421	20.1	19.9342	20.0765	19.6032	20.1307	20.3624	20.4892	20.0873	20.4413	20.1637	20.5648	19.9688	20.375	-0.0966973	0.0795656	-0.060927	0.0789307	0.0483542	-0.208298	-0.540699	-0.0588861	-0.260552	-0.0170443	-0.0691664	-0.392196	-0.414909	-0.103108	-0.111992	1.13967
P07339	CATD	Cathepsin D	Complete	23.1765	23.2195	23.031	23.9289	23.2371	24.6347	22.765	22.7095	21.837	23.753	21.8382	21.2164	22.1267	23.023	22.4226	22.5609	23.2031	23.2008	23.041	23.3205	23.2598	22.9519	23.1885	22.9937	23.4449	22.8014	22.9196	22.9413	22.7493	22.6489	2.22421	2.29468	2.07566	2.3401	2.23837	2.63856	2.12217	2.21435	1.82672	2.47344	1.75653	1.36815	1.8184	2.09983	1.96135	2.00561
P07355	ANXA2	Annexin A2	Complete	19.7559	20.262	21.2755	21.6059	21.2729	22.2311	20.5852	19.1418	18.4747	20.9826	18.9757	18.3736	19.3114	20.3868	17.7692	20.187	20.6679	21.5298	21.6248	21.9249	22.212	21.026	20.7337	20.2323	21.7241	20.4724	19.7107	20.3397	20.0244	19.0083	0.751018	1.03016	1.31727	1.40429	1.38072	1.66901	1.17507	0.597958	0.326259	1.28289	0.503531	0.138554	0.628246	1.02389	-0.0493529	1.08746
P07384	CAN1	Calpain-1 catalytic subunit	Complete	19.2796	18.9794	19.1372	19.5628	19.3794	20.4772	19.2194	18.4606	18.3211	19.6673	18.4015	18.5043	18.7112	19.2145	18.8636	20.2375	20.3339	20.4866	20.3532	20.5839	20.9247	20.6123	20.4749	20.4529	20.8333	20.4129	20.3161	20.3892	20.1867	20.3928	0.545914	0.481773	0.393536	0.581234	0.553904	0.96148	0.58161	0.289365	0.257712	0.717661	0.25216	0.195118	0.374508	0.54541	0.423543	1.10698
P07437	TBB5	Tubulin beta chain	Complete	25.0858	24.7571	24.6831	23.9124	24.2616	24.8408	25.036	24.9119	25.3152	23.9955	24.9805	26.5363	25.3006	25.2626	26.1556	24.5011	24.4091	23.822	24.1004	23.8132	23.8054	23.6531	23.9076	24.2472	23.5666	24.3812	24.4275	24.2117	24.233	24.3502	3.04652	2.95214	2.78937	2.33348	2.68575	2.72169	3.10888	3.21217	3.37895	2.57761	3.13199	3.66912	3.16014	3.01392	3.57437	2.75603
P07585	PGS2	Decorin	Complete	18.5832	18.7235	20.9281	20.9499	21.6215	21.3481	20.2241	18.8701	18.2542	21.2136	20.147	17.405	19.4787	20.7294	17.0099	15.8703	15.6459	16.8123	17.8774	17.0061	17.158	16.9233	15.8912	16.2404	17.0536	16.3707	16.1838	16.2125	16.9594	19.8558	0.245998	0.372333	1.16721	1.14003	1.53294	1.31282	1.01817	0.474857	0.227856	1.38217	1.01622	-0.280348	0.698951	1.16373	-0.377456	-0.58216
P07602	SAP	Prosaposin	Complete	23.1412	23.6936	23.2503	23.677	23.4763	24.2008	23.3428	23.1332	22.1322	24.1123	22.5205	21.5382	22.6334	23.5424	23.1558	20.6487	21.2302	20.9587	20.8118	20.7675	21.0095	20.6388	21.3212	20.5394	20.8902	20.5437	20.323	20.5166	20.2444	20.1671	2.209	2.49741	2.17039	2.23862	2.34283	2.46356	2.37322	2.40628	1.95846	2.62784	2.05519	1.50734	2.0326	2.31185	2.27818	1.26604
P07686	HEXB	Beta-hexosaminidase subunit beta	Complete	16.7168	16.8531	17.487	17.605	17.535	17.9741	15.3665	16.5121	16.1532	17.3222	16.8407	13.4431	15.9749	16.991	17.7608	17.7034	17.8673	18.1146	17.7609	17.7672	17.9735	17.6304	17.8261	17.772	17.7839	17.6392	17.7728	17.8478	17.5927	17.3634	-0.557848	-0.427403	-0.31935	-0.207467	-0.251495	-0.0482089	-1.09244	-0.593447	-0.70975	-0.290082	-0.431034	-1.99396	-0.78225	-0.362106	-0.0529859	0.126846
P07711	CATL1	Cathepsin L1	Complete	18.534	18.8251	18.3933	20.4184	20.0763	20.8464	18.6908	18.5813	18.1174	19.3762	19.312	18.9324	18.7718	18.6019	19.0391	17.7614	17.7216	17.4818	17.2952	17.5055	17.7264	17.5259	17.5368	17.4402	17.028	17.7105	17.1129	17.6272	17.6513	16.9551	0.224812	0.415796	0.072169	0.925893	0.858212	1.11044	0.351929	0.344031	0.166815	0.592562	0.650723	0.380281	0.400118	0.295377	0.499352	0.14927
P07737	PROF1	Profilin-1	Complete	22.3734	22.1843	22.2766	22.885	22.3039	22.325	22.0433	22.2879	22.0407	22.6627	22.1825	21.0291	21.797	22.078	21.7175	22.7909	23.0085	23.138	23.0671	23.0971	23.2051	22.9988	22.8249	22.6726	22.99	22.6041	22.599	22.6899	22.6609	22.7761	1.87835	1.85207	1.74976	1.91957	1.8309	1.70687	1.80858	2.02335	1.91764	2.00487	1.90724	1.28715	1.679	1.71416	1.65668	2.09458
P07738	PMGE	Bisphosphoglycerate mutase	Complete	17.8742	18.0345	17.3637	17.3855	17.5207	17.0496	17.3129	18.005	17.971	17.6331	17.529	18.2894	18.3262	17.6998	18.1266	17.719	18.1653	18.7994	18.9127	18.9817	17.8845	18.0506	18.0524	18.1554	18.2767	17.3665	17.3862	17.9431	17.9202	17.3301	-0.0593512	0.0777581	-0.372635	-0.2959	-0.257702	-0.421146	-0.246742	0.0829471	0.101461	-0.156489	-0.129743	0.102153	0.211733	-0.0728166	0.105095	0.132898
P07741	APT	Adenine phosphoribosyltransferase	Complete	18.0245	18.2755	18.5907	18.9438	18.8281	18.4673	18.3026	17.9412	17.9169	19.0528	17.53	18.2666	18.1015	17.7799	18.3597	18.518	18.8508	19.1073	18.9836	19.0999	19.4384	18.8683	18.6808	18.9832	19.2272	18.6958	18.778	18.5157	17.9284	18.5165	0.00537852	0.18077	0.157413	0.331859	0.313151	0.15072	0.183264	0.0540106	0.0773238	0.45362	-0.12933	0.0922803	0.116767	-0.0401052	0.205808	0.441915
P07814	SYEP	Bifunctional glutamate/proline--tRNA ligase	Complete	17.1479	17.2144	17.6468	17.6219	17.7516	17.8421	17.5526	17.1495	17.0637	17.6429	17.2831	17.7925	17.0669	17.6211	17.4702	17.9649	18.0106	17.9673	18.033	17.9639	18.1929	18.2507	18.0734	17.8466	18.0282	18.0337	18.1927	18.0285	18.1002	18.2561	-0.372177	-0.272902	-0.25033	-0.200657	-0.156898	-0.101442	-0.142601	-0.304649	-0.303451	-0.152259	-0.237373	-0.112746	-0.320607	-0.10492	-0.178536	0.228005
P07858	CATB	Cathepsin B	Complete	19.9935	20.3148	20.3822	21.2657	20.4327	21.643	19.9898	19.1782	18.5514	20.6068	18.5659	18.778	19.0818	19.517	19.295	19.1563	19.4727	19.4272	19.4937	19.6352	19.7445	19.4418	18.613	19.3897	19.6852	19.1295	19.2023	19.132	18.8471	19.1581	0.853378	1.05274	0.931352	1.26724	1.01384	1.43176	0.916364	0.614457	0.360494	1.1214	0.324111	0.313502	0.531157	0.668901	0.609953	0.688803
P07900	HS90A	Heat shock protein HSP 90-alpha	Complete	21.2407	21.2452	21.08	21.4366	21.4502	20.3908	21.0642	22.0972	21.5559	21.4761	21.8271	21.6116	22.0791	20.5733	21.0171	22.164	22.291	22.229	22.0927	22.4288	21.9208	22.207	22.3899	22.1674	22.1007	22.0991	22.1488	22.388	22.078	22.1853	1.3905	1.45052	1.23282	1.33609	1.45814	0.92664	1.38316	1.93692	1.70127	1.49499	1.75167	1.53908	1.79825	1.10001	1.35407	1.85209
P07910	HNRPC	Heterogeneous nuclear ribonucleoproteins C1/C2	Complete	22.1288	23.5459	23.3794	23.2147	23.9564	21.3017	23.0867	23.6417	23.1456	24.1311	23.7868	22.7307	23.3711	22.9479	22.5479	21.7676	21.6115	21.8124	21.9192	21.8124	22.1351	21.5302	21.7355	21.3177	21.8438	21.2682	21.332	21.3522	21.4627	20.9799	1.773	2.43423	2.22615	2.05239	2.55249	1.29408	2.26192	2.63668	2.41073	2.6359	2.60948	2.02313	2.34446	2.0692	2.01551	1.69879
P07942	LAMB1	Laminin subunit beta-1	Complete	21.9774	21.601	22.5169	23.0221	22.2229	23.2397	21.87	20.9737	20.4281	22.3729	21.1761	19.8865	20.8226	22.0456	20.9227	16.6048	17.1067	16.5147	16.9478	16.971	16.4294	16.5018	16.7102	16.75	17.4052	16.1134	18.5409	16.7207	18.1291	17.2848	1.70778	1.60266	1.85355	1.97479	1.79554	2.07584	1.73329	1.42793	1.19801	1.88034	1.46668	0.792956	1.26706	1.70093	1.31325	-0.298063
P07947	YES	Tyrosine-protein kinase Yes	Complete	21.3462	21.1974	21.3011	21.0465	21.3522	21.3026	21.1909	21.366	21.3791	21.4355	21.2277	21.8093	21.7096	21.291	21.647	20.0514	20.0958	20.0498	20.1636	20.1166	20.2627	20.2364	19.9637	20.0849	20.247	19.8536	19.6045	19.8574	19.9181	20.063	1.43596	1.43011	1.32835	1.17892	1.41534	1.29446	1.43822	1.60564	1.6224	1.47751	1.4893	1.62458	1.64206	1.39292	1.62624	1.03502
P07948	LYN	Tyrosine-protein kinase Lyn	Complete	17.9109	18.3549	19.016	18.4122	18.9408	18.7206	18.5352	18.9545	18.7756	18.6035	18.7103	19.0003	18.9168	17.9448	18.3246	18.1399	18.4665	18.5289	18.3798	18.5345	18.3629	17.9809	17.8586	18.0726	17.9848	18.0426	18.4293	17.8592	17.7215	17.7462	-0.0435731	0.214726	0.341166	0.117693	0.362369	0.252919	0.284336	0.513127	0.460515	0.260506	0.387317	0.409617	0.461394	0.0272127	0.190623	0.295693
P07951	TPM2	Tropomyosin beta chain	Complete	17.3731	18.1158	17.9967	19.0436	19.0983	17.9333	17.6137	16.9317	17.9397	18.3378	17.5092	18.2177	17.8852	18.121	17.4095	20.0245	20.6259	21.4062	21.6323	21.4473	20.7911	19.3249	20.2528	20.5989	20.793	20.6425	19.899	20.663	20.7715	17.4199	-0.275175	0.112504	-0.0991624	0.372055	0.431142	-0.0646868	-0.116041	-0.403314	0.0874944	0.146346	-0.13842	0.0711292	0.025303	0.0991014	-0.204776	1.02461
P07954	FUMH	Fumarate hydratase, mitochondrial	Complete	18.422	18.9492	19.3652	20.3217	19.708	17.7695	19.0964	19.3467	19.448	20.2476	19.4705	17.5767	18.1666	18.4779	17.9437	20.6847	20.6604	20.6589	20.4949	20.5175	20.3685	20.9327	20.6866	20.8334	20.5894	20.8871	21.0253	21.1338	20.8775	21.0087	0.176556	0.468832	0.492007	0.886942	0.697398	-0.13074	0.528173	0.690818	0.760621	0.967049	0.720106	-0.206097	0.144253	0.244762	0.0260668	1.27993
P07996	TSP1	Thrombospondin-1	Complete	16.2837	18.1639	19.6687	20.022	18.7818	19.6672	18.8414	17.7385	16.7949	18.6885	17.2518	15.4209	17.9703	18.2881	16.5037	15.6827	16.6685	17.7322	17.5512	16.7579	16.4249	16.4042	17.0743	15.5393	16.6404	16.3596	14.901	16.276	16.5196	14.2774	-0.744339	0.133051	0.623113	0.766207	0.292927	0.634745	0.41737	-0.0378241	-0.423393	0.297063	-0.251107	-1.13854	0.0612699	0.167307	-0.59619	-0.654704
P08133	ANXA6	Annexin A6	Complete	19.4306	20.0509	20.9943	20.4028	20.4672	20.3129	20.1775	19.3075	19.0428	20.2571	19.308	18.7505	19.7463	19.1992	18.835	20.8822	20.8785	20.8939	20.7059	20.8027	20.8106	20.8721	20.9105	21.0594	21.0119	21.0029	20.8037	21.0628	20.0951	20.7161	0.610929	0.9399	1.19578	0.919614	1.02887	0.895211	0.997886	0.673025	0.579761	0.971115	0.648972	0.301585	0.8121	0.539184	0.411189	1.35635
P08134	RHOC	Rho-related GTP-binding protein RhoC	Complete	18.401	18.6028	18.7146	19.2131	18.7497	19.3564	18.6088	18.2679	18.0118	19.1288	17.8743	18.2066	18.4707	18.5654	18.7073	20.0928	20.044	19.9764	19.9935	20.0493	20.2443	20.003	20.0337	20.2448	20.1758	20.1216	20.1094	20.1432	19.9837	20.0916	0.167506	0.320727	0.21094	0.440346	0.278915	0.509388	0.316319	0.202047	0.119661	0.48625	0.0213824	0.0663238	0.27284	0.280499	0.355987	1.05103
P08174	DAF	Complement decay-accelerating factor	Complete	17.6059	15.9636	17.5279	20.9798	18.6703	18.836	16.8679	14.5833	16.1121	18.4925	16.3192	19.2411	15.964	17.4215	13.7298	15.9961	16.3774	16.4678	16.5747	16.3174	14.6234	16.5719	16.3865	16.2142	16.4551	15.5896	15.1874	16.3501	13.4338	16.0661	-0.174905	-0.807709	-0.301718	1.15205	0.244254	0.29946	-0.440081	-1.46726	-0.728087	0.212824	-0.659303	0.513788	-0.786862	-0.186379	-1.79476	-0.5335
P08183	MDR1	ATP-dependent translocase ABCB1	Complete	16.5738	17.5949	17.6942	17.4557	18.6877	17.191	17.73	17.3732	17.4408	18.1153	17.8982	17.4323	16.8018	16.8518	16.1879	16.7783	17.0545	17.2534	17.1969	16.6582	17.2245	16.9703	16.8919	16.7033	17.1828	16.5076	16.8604	16.9217	16.4064	16.2632	-0.619409	-0.110229	-0.229871	-0.267607	0.251877	-0.364115	-0.0655232	-0.203301	-0.135133	0.0507207	0.0318429	-0.26858	-0.432702	-0.418899	-0.73263	-0.230978
P08195	4F2	4F2 cell-surface antigen heavy chain	Complete	18.2603	18.1664	18.4945	18.8146	18.9809	19.646	18.4968	17.7682	17.7083	18.997	17.5811	18.1825	17.6454	18.5594	17.9879	20.5885	20.9449	20.9117	20.8443	21.0001	21.1424	20.89	20.9813	20.9374	21.2687	20.6905	20.6808	20.8976	20.7817	20.6808	0.1069	0.13413	0.115868	0.279813	0.37987	0.626215	0.267637	-0.0243347	-0.0157735	0.429614	-0.106953	0.0559284	-0.076058	0.278042	0.0451349	1.24274
P08237	PFKAM	ATP-dependent 6-phosphofructokinase, muscle type	Complete	20.6279	20.6221	20.7327	20.8786	20.4614	21.71	20.9301	20.1576	19.9774	20.7844	20.1676	21.0555	21.4518	21.0832	21.2261	21.0956	21.1293	21.165	21.1491	21.1962	21.0686	21.4175	21.1329	21.3376	21.3572	21.3399	21.4112	21.2317	21.245	21.4157	1.12659	1.18414	1.08276	1.11128	1.02635	1.45879	1.32491	1.05816	0.99685	1.19774	1.02526	1.29857	1.53308	1.30813	1.44435	1.43886
P08238	HS90B	Heat shock protein HSP 90-beta	Complete	23.7143	23.9212	23.9246	23.926	24.0878	22.7635	23.8826	24.6035	24.3446	23.888	24.3664	24.5109	24.6567	23.3971	23.8682	24.057	24.1643	24.0349	24.0999	24.1993	23.7171	24.1053	24.1806	23.9935	23.9498	23.9801	24.0656	24.3127	24.0552	24.2272	2.45585	2.59471	2.46168	2.33895	2.60985	1.88374	2.60776	3.07241	2.9458	2.53144	2.8632	2.79309	2.88793	2.25254	2.58599	2.58427
P08240	SRPRA	Signal recognition particle receptor subunit alpha	Complete	16.4524	16.4146	16.3377	15.9432	17.0071	16.4272	17.069	17.1247	16.8597	15.298	17.1668	17.7343	17.0811	16.4157	17.3321	15.0062	14.7674	15.0192	15.0515	15.0345	14.7961	15.6612	15.2211	14.8471	15.0443	15.4948	15.0259	15.2303	15.356	15.3573	-0.671697	-0.614899	-0.815854	-0.876943	-0.481983	-0.672201	-0.352691	-0.315874	-0.394491	-1.15997	-0.28832	-0.137949	-0.314626	-0.596886	-0.238243	-0.916358
P08243	ASNS	Asparagine synthetase [glutamine-hydrolyzing]	Complete	21.4381	20.9002	20.9736	19.8953	20.707	21.7589	21.4431	20.8243	20.8158	20.697	20.2841	21.9903	21.2243	21.8596	22.2768	18.7968	18.4905	17.9221	19.0721	18.4814	18.8401	19.405	18.6093	18.9921	18.4795	18.9347	18.5131	18.5215	19.2001	19.3763	1.47554	1.30304	1.18685	0.715165	1.13361	1.47852	1.54782	1.36023	1.37102	1.16016	1.07624	1.70287	1.43689	1.62499	1.89836	0.549742
P08247	SYPH	Synaptophysin	Complete	20.1135	19.5797	20.0895	19.5367	19.3406	19.5647	19.1824	18.8645	19.003	19.2124	19.4799	19.8924	19.4403	20.2049	19.8819	23.3941	23.4302	23.4073	23.4359	23.3209	22.5489	23.0045	23.1533	23.6139	22.7426	23.7237	23.5176	23.7501	23.6548	23.1129	0.905057	0.738444	0.804915	0.57072	0.536959	0.593428	0.565563	0.472333	0.56201	0.522196	0.724196	0.795496	0.682714	0.949641	0.863525	2.32788
P08294	SODE	Extracellular superoxide dismutase [Cu-Zn]	Complete	18.248	18.7989	20.1317	20.6804	20.06	22.0526	19.8193	18.1826	18.0942	20.5137	18.4603	16.8146	17.6965	19.3173	17.7375	16.0846	16.4714	17.0118	17.705	17.1368	17.9699	17.4484	16.6252	16.5614	17.6278	17.368	16.4715	16.6504	17.2623	15.9255	0.101628	0.404589	0.82315	1.03144	0.8511	1.597	0.842272	0.163408	0.156436	1.08142	0.277918	-0.535745	-0.0544639	0.587357	-0.0630278	-0.499268
P08311	CATG	Cathepsin G	Complete	18.8811	20.0067	21.2843	20.8365	20.0109	19.3841	18.6771	18.3918	18.1759	20.4469	19.3068	17.2031	18.6785	19.5673	17.0825	15.3622	16.8204	17.6394	16.9121	17.0449	14.6811	14.6733	16.0164	15.5513	17.0295	17.1381	13.6622	16.4372	16.6651	19.2448	0.374273	0.921007	1.32108	1.09432	0.829654	0.520541	0.346016	0.25817	0.192919	1.05269	0.648425	-0.367708	0.360659	0.689424	-0.346094	-0.778672
P08559	ODPA	Pyruvate dehydrogenase E1 component subunit alpha, somatic form, mitochondrial	Complete	21.3785	21.7045	21.8667	22.2963	21.9906	20.5627	21.6419	22.1797	22.0414	23.4998	22.6524	20.8222	21.569	20.9701	20.6862	22.6544	22.6729	22.5575	22.5263	22.6308	22.2863	22.8326	22.5011	22.7671	22.3218	22.899	23.1918	23.1922	22.9076	22.9125	1.44986	1.64694	1.57268	1.68243	1.69408	0.995979	1.63416	1.97429	1.91797	2.36463	2.11293	1.19764	1.58263	1.26196	1.21107	2.0418
P08572	CO4A2	Collagen alpha-2(IV) chain [Cleaved into: Canstatin]	Complete	24.1349	24.8039	26.0819	26.5698	25.5896	26.2381	24.8731	23.5708	23.0935	25.0912	23.8102	22.8379	23.4202	24.52	22.9489	15.5376	15.7459	16.4664	16.7223	16.098	15.8548	15.917	15.7757	15.9138	16.188	13.7483	13.0822	16.6291	13.4794	12.4442	2.63696	2.97215	3.39366	3.40401	3.26561	3.28538	3.03813	2.60457	2.38749	3.0485	2.61972	2.06949	2.3652	2.71082	2.18878	-0.710824
P08574	CY1	Cytochrome c1, heme protein, mitochondrial	Complete	18.822	17.7268	18.0999	18.4436	18.039	18.3402	18.4578	18.1845	17.1043	17.869	17.5125	17.6822	17.6161	18.3689	17.6961	20.7681	20.685	20.5841	20.4152	20.5513	20.0644	20.6446	20.6559	20.6304	20.3438	20.6365	20.7773	20.9447	20.8168	20.4357	0.348809	-0.0538353	-0.0546001	0.130363	-0.0314191	0.0994521	0.250703	0.164273	-0.285313	-0.0551151	-0.136983	-0.160478	-0.0884626	0.200295	-0.0809211	1.31221
P08603	CFAH	Complement factor H	Complete	16.73	16.6575	18.1388	18.492	17.9553	17.1415	17.4534	17.279	17.8655	17.2746	16.9762	15.7409	16.6537	16.9844	17.9084	17.4147	17.4444	18.2116	18.4575	18.209	17.1808	17.0331	17.6247	17.2795	17.5897	17.8416	17.265	17.3963	17.6878	16.7526	-0.552165	-0.511009	-0.0377664	0.149864	-0.0679505	-0.384065	-0.185703	-0.245964	0.0543886	-0.310565	-0.371752	-1.00014	-0.495315	-0.364804	0.0107794	0.0152053
P08621	RU17	U1 small nuclear ribonucleoprotein 70 kDa	Complete	19.6076	21.3544	18.6643	19.2355	19.2863	21.7117	18.8574	18.1342	18.1824	18.6873	18.2957	18.3428	18.4806	19.447	18.7388	18.1118	18.1256	18.4809	18.4402	18.5594	18.6309	18.5051	18.3177	18.0704	18.5034	18.2251	18.3822	18.199	18.3931	18.6949	0.687157	1.49721	0.189209	0.44935	0.51325	1.45949	0.424313	0.141487	0.195787	0.296522	0.205842	0.125246	0.276997	0.640322	0.36963	0.284813
P08670	VIME	Vimentin	Complete	24.7704	24.5575	26.1581	26.5902	27.1943	26.8075	25.2885	24.1077	24.5572	26.7549	24.6216	24.1441	23.8421	26.2014	23.1029	24.1611	23.8734	25.4246	25.3973	25.5882	26.0073	24.4459	24.241	23.9468	25.4662	24.1339	22.7098	23.3169	23.9034	21.9573	2.91068	2.86679	3.42656	3.41224	3.96632	3.51506	3.21862	2.84779	3.04066	3.76344	2.97491	2.63446	2.54357	3.39709	2.25534	2.62456
P08708	RS17	40S ribosomal protein S17	Complete	16.8706	16.6081	17.1582	21.2762	17.2911	17.0182	16.2089	18.0825	16.5895	18.6197	18.5785	16.8286	16.0132	16.5052	16.5973	19.3172	19.5368	19.3841	19.5695	19.6243	19.476	19.1392	19.4905	19.4763	19.818	18.8623	19.3631	19.422	19.5194	18.1382	-0.49159	-0.532132	-0.461407	1.27148	-0.357998	-0.433826	-0.726435	0.118033	-0.515045	0.267491	0.329657	-0.529677	-0.766056	-0.560381	-0.555724	0.751022
P08754	GNAI3	Guanine nucleotide-binding protein G(i) subunit alpha	Complete	17.8576	18.1264	19.1881	18.8428	18.9692	19.1029	18.2626	18.4714	17.8397	18.9104	18.1662	18.4431	18.2317	17.7326	17.902	18.8285	18.8971	19.0676	19.062	19.1045	19.4611	18.995	18.9315	18.8904	19.2736	18.777	18.862	18.9458	18.7373	18.7813	-0.0665043	0.117049	0.415502	0.291181	0.374794	0.407133	0.165877	0.294231	0.0428929	0.392395	0.149182	0.168638	0.171773	-0.0594205	0.00804653	0.561998
P08758	ANXA5	Annexin A5	Complete	21.4396	21.869	22.8598	22.3619	21.9763	22.4314	22.1019	21.1997	20.3193	22.0064	20.4515	20.4016	20.6224	21.0216	20.6161	22.2716	22.6133	23.0356	23.1293	23.1597	23.4926	22.5605	22.7959	21.8702	23.2761	21.9443	21.6381	22.246	21.7348	21.1017	1.47618	1.71727	2.00168	1.70885	1.68784	1.74978	1.83405	1.53031	1.14942	1.72287	1.1495	1.01573	1.18244	1.28296	1.1808	1.89373
P08779	K1C16	Keratin, type I cytoskeletal 16	Complete	17.5235	16.6459	16.5287	16.8655	18.4454	18.6266	17.6732	19.318	17.4513	16.4937	16.8788	17.2044	16.9255	18.6158	17.9149	14.7258	15.8209	18.1749	17.8039	16.4239	13.6481	16.9363	16.6695	14.6231	17.0576	16.8074	15.9577	15.2745	17.8485	17.1545	-0.210404	-0.515977	-0.733349	-0.505377	0.146075	0.214994	-0.0901823	0.677799	-0.13047	-0.646143	-0.414356	-0.36711	-0.380401	0.301053	0.0136246	-1.02483
P08865	RSSA	40S ribosomal protein SA	Complete	18.3053	19.1692	18.8041	18.8645	19.809	18.9261	18.7168	18.0755	18.1854	18.7341	17.9227	17.8243	17.8528	19.3495	18.2995	19.2441	19.168	19.2629	19.2079	19.2863	19.0598	19.5937	19.3725	19.0588	19.4001	18.8321	19.283	18.8687	18.966	19.5293	0.12628	0.56289	0.249614	0.299904	0.741484	0.335806	0.363233	0.114895	0.197164	0.316627	0.0425725	-0.0990012	0.0115942	0.600508	0.179785	0.722774
P08962	CD63	CD63 antigen	Complete	17.7606	18.3597	19.5923	19.6511	18.5089	19.8123	20.1799	16.5196	16.047	18.1368	16.2687	16.0307	17.4751	17.8724	16.7614	18.982	18.9451	18.9483	17.8242	18.9772	19.4428	18.7861	19.1708	19.1851	18.9421	19.1364	17.304	18.918	17.1391	18.4125	-0.108289	0.216773	0.590148	0.616784	0.173782	0.693309	0.99894	-0.590011	-0.757137	0.0599695	-0.681444	-0.874763	-0.148045	-0.00236103	-0.484799	0.621371
P09001	RM03	39S ribosomal protein L3, mitochondrial	Complete	19.0877	19.1915	19.1446	19.0224	18.576	19.5186	19.4612	18.6746	18.4927	19.5207	18.5579	18.4853	18.4288	19.1928	18.7636	18.189	18.5122	18.301	18.4051	18.4831	18.426	18.9445	18.3577	18.4893	18.481	18.4065	18.3751	18.3008	18.3798	18.3619	0.463277	0.572447	0.39671	0.36353	0.203092	0.574809	0.686659	0.38629	0.334301	0.654676	0.32062	0.186895	0.25513	0.536565	0.380344	0.314685
P09012	SNRPA	U1 small nuclear ribonucleoprotein A	Complete	15.8496	17.7809	15.3008	15.9459	16.7736	15.769	16.3	15.3248	14.9618	15.0747	14.4708	15.2856	14.2741	15.5213	14.2092	16.2331	16.5287	16.3376	16.2316	16.254	16.2586	15.1924	16.1463	15.809	15.571	15.0522	15.2987	15.5455	15.5654	14.0949	-0.931308	-0.0306818	-1.26379	-0.875858	-0.583944	-0.937696	-0.686825	-1.13134	-1.24142	-1.25591	-1.46843	-1.19704	-1.50129	-0.961944	-1.58762	-0.441819
P09038	FGF2	Fibroblast growth factor 2	Complete	16.8686	17.2534	17.9387	17.0666	17.1263	18.3769	16.7565	16.5849	15.9327	17.5883	16.3855	14.9513	16.098	15.291	15.4126	15.1374	15.5375	16.0093	16.1149	16.1749	17.0341	16.1049	15.8604	15.5244	16.5659	15.4343	15.6393	14.9425	15.5949	15.1603	-0.492443	-0.256252	-0.124222	-0.424367	-0.429938	0.114257	-0.4885	-0.560427	-0.808163	-0.175735	-0.630308	-1.34164	-0.730225	-1.05596	-1.06764	-0.865604
P09104	ENOG	Gamma-enolase	Complete	18.5963	18.6031	18.3876	19.6277	18.7169	18.1207	18.4936	17.9892	18.0219	19.0315	17.8045	18.1508	17.5502	18.4524	18.5109	21.6125	21.579	21.4975	21.4169	21.3917	21.0339	21.5961	21.5343	21.8682	21.4438	21.9755	21.9963	21.9662	21.8285	21.9132	0.251617	0.320871	0.0697013	0.607351	0.264587	0.0109074	0.266284	0.075784	0.124184	0.444457	-0.00917486	0.0421997	-0.116319	0.234366	0.271119	1.63882
P09110	THIK	3-ketoacyl-CoA thiolase, peroxisomal	Complete	18.4353	18.1019	18.5438	21.6625	18.7681	17.8875	18.4856	18.0816	17.9501	19.4488	18.1312	17.0221	17.048	18.0438	17.5402	18.0581	17.6451	17.7894	17.6693	18.274	18.5412	18.3012	18.1138	18.1274	18.1649	17.9857	18.5019	18.0368	18.0589	18.3569	0.182295	0.106547	0.137158	1.42711	0.286969	-0.0831381	0.262805	0.117622	0.0921309	0.623773	0.133862	-0.445984	-0.328601	0.0676113	-0.148322	0.26405
P09132	SRP19	Signal recognition particle 19 kDa protein	Complete	17.5743	18.1195	17.3033	18.3974	16.554	19.5748	16.8092	18.0695	15.469	14.9776	18.1073	16.7422	16.2883	16.1832	16.0697	18.2019	18.0757	18.0749	17.9591	18.0391	18.4018	17.3969	18.129	18.1818	18.2743	17.3012	17.1463	18.0358	16.8741	16.6861	-0.188526	0.114077	-0.398736	0.111725	-0.679834	0.597495	-0.465576	0.112163	-1.01508	-1.29766	0.123366	-0.567064	-0.649777	-0.691797	-0.783691	0.319644
P09211	GSTP1	Glutathione S-transferase P	Complete	19.8804	19.7836	19.8829	21.1059	20.0529	20.1079	19.2173	18.8648	18.4002	20.2876	18.8481	18.7805	18.8171	19.5374	19.0373	21.353	21.7167	21.8082	21.6949	21.8288	22.2142	21.6654	21.6262	21.5693	22.0923	21.6491	21.4732	21.3942	21.1926	21.5371	0.804673	0.825595	0.715687	1.20284	0.847994	0.812546	0.58071	0.472457	0.293026	0.984212	0.447677	0.314554	0.419261	0.677219	0.498589	1.53842
P09382	LEG1	Galectin-1	Complete	17.5156	17.7687	19.1879	18.5953	18.8753	18.9365	18.1847	18.0365	17.4711	18.9776	17.648	17.7208	17.6664	17.7188	17.5687	20.0421	20.2239	20.3316	20.18	20.5321	20.9928	20.2228	20.2364	20.0023	20.6698	19.8653	19.8723	20.0552	19.9361	20.093	-0.213805	-0.0359229	0.415428	0.191449	0.333794	0.340001	0.132055	0.0971966	-0.121621	0.421266	-0.0776777	-0.143796	-0.0671795	-0.0650555	-0.13598	1.03139
P09417	DHPR	Dihydropteridine reductase	Complete	23.0933	22.7271	22.1423	23.6532	22.5312	22.0381	22.3193	21.6508	21.3257	22.4791	20.9124	21.6965	21.3681	22.3731	22.5835	24.0192	23.985	23.7607	23.7656	24.0599	23.1268	24.2648	24.2318	24.3781	24.1108	23.9027	24.2284	23.9058	23.7031	24.2792	2.18837	2.08414	1.69175	2.22905	1.93015	1.59114	1.92849	1.73468	1.59857	1.92598	1.35128	1.57579	1.4977	1.83457	2.0309	2.56967
P09429	HMGB1	High mobility group protein B1	Complete	16.9362	17.506	17.0895	18.2577	18.0697	18.282	17.3582	16.9753	16.7134	17.6996	16.7825	16.4636	16.284	17.1613	16.73	19.0941	19.1601	19.3063	19.3593	19.4349	20.0047	19.4226	19.4	19.1441	19.6984	18.9381	19.233	18.9129	19.0645	18.8502	-0.463329	-0.148239	-0.491086	0.0554664	-0.0180125	0.0759726	-0.227066	-0.383584	-0.459765	-0.127893	-0.456533	-0.687535	-0.651598	-0.292585	-0.498367	0.664745
P09455	RET1	Retinol-binding protein 1	Complete	19.9299	19.41	19.1372	19.9282	19.366	17.866	19.4309	19.1477	18.8837	19.7575	18.8822	18.8049	18.3899	19.585	19.5333	19.183	19.4738	19.4383	19.3834	19.518	19.9111	20.0539	19.9438	19.6068	20.1196	19.3966	20.2437	19.2484	19.759	19.6779	0.825986	0.665864	0.393521	0.728404	0.548028	-0.0918257	0.673501	0.600645	0.508778	0.756447	0.462572	0.325128	0.238688	0.696635	0.712898	0.699109
P09471	GNAO	Guanine nucleotide-binding protein G(o) subunit alpha	Complete	24.0198	23.7364	23.8954	24.1135	23.7342	23.7889	23.726	23.9326	23.6752	23.8174	23.883	23.9329	24.0488	24.2862	24.2404	25.4054	25.3959	25.4735	25.2787	25.3069	25.1008	25.263	25.3104	25.6414	25.0297	25.6762	25.7138	25.5907	25.6438	25.5358	2.58739	2.51569	2.44905	2.41447	2.45546	2.29737	2.5397	2.76848	2.64708	2.50111	2.6516	2.54312	2.63094	2.61541	2.74683	3.10581
P09488	GSTM1	Glutathione S-transferase Mu 1	Complete	16.6177	16.729	17.1537	18.2996	17.5432	17.748	17.7084	17.7401	16.6646	18.6787	16.6958	16.8232	17.101	16.5175	17.5821	17.7774	17.8386	17.994	19.0095	17.8331	18.5857	18.9984	19.2915	17.7359	19.8738	17.5807	18.5535	17.5477	16.9149	18.6584	-0.600535	-0.480434	-0.463337	0.0723575	-0.247914	-0.139409	-0.0748799	-0.0370798	-0.481547	0.292843	-0.494485	-0.532027	-0.306199	-0.555335	-0.130216	0.155458
P09493	TPM1	Tropomyosin alpha-1 chain	Complete	15.2424	15.715	16.4614	16.8336	16.743	15.5503	15.9442	15.4903	15.4913	16.5287	15.2257	15.3448	14.9321	15.8006	14.7793	18.9316	19.371	20.0153	20.2409	20.0898	19.4554	17.7871	19.1451	19.4105	19.6873	19.4141	18.7282	19.4565	19.4635	16.1292	-1.19282	-0.914026	-0.762409	-0.518246	-0.597301	-1.02592	-0.84143	-1.05637	-1.00515	-0.631068	-1.13798	-1.17144	-1.2231	-0.847941	-1.34128	0.60188
P09497	CLCB	Clathrin light chain B	Complete	21.8109	21.8975	23.5385	21.2205	22.0926	21.8347	22.4168	21.22	22.521	23.343	22.8558	19.3727	22.107	21.4409	22.0973	22.7828	22.5174	22.4876	22.2495	22.5003	21.8105	22.2091	22.735	22.4246	22.068	21.5128	21.3367	22.1968	21.6844	23.0782	1.63609	1.72946	2.2949	1.24905	1.73865	1.5091	1.97086	1.53951	2.13199	2.29723	2.20197	0.570702	1.81008	1.4541	1.8208	2.09143
P09525	ANXA4	Annexin A4	Complete	19.7443	21.2992	22.7137	21.4047	21.983	21.7178	21.5927	20.1178	19.8458	20.6858	19.5401	19.6255	20.1218	20.181	19.2291	20.7408	21.3584	21.7863	21.6618	21.8542	22.0293	21.221	21.0583	20.8013	21.8871	20.8513	20.7952	21.0182	20.5091	20.4065	0.746061	1.47362	1.93859	1.32325	1.69076	1.46194	1.61282	1.04017	0.938149	1.15537	0.750572	0.680031	0.97081	0.939881	0.581451	1.30164
P09543	CN37	2',3'-cyclic-nucleotide 3'-phosphodiesterase	Complete	26.5045	25.4051	24.8226	25.7634	24.3121	25.3165	25.935	25.1828	25.3354	25.7232	24.6544	25.5122	25.1341	25.6532	26.4649	25.9035	25.3473	24.7197	24.6366	24.2775	24.773	26.1653	25.8355	26.0967	25.8425	25.2405	25.8859	25.5589	25.4718	26.4774	3.65752	3.22921	2.84964	3.07915	2.70779	2.91358	3.49951	3.33489	3.38797	3.32009	2.98927	3.2262	3.08976	3.17336	3.70802	3.29846
P09619	PGFRB	Platelet-derived growth factor receptor beta	Complete	16.9945	17.5933	19.1579	19.1537	18.6934	18.9851	18.0315	17.669	17.5367	18.1955	17.3682	16.305	17.1634	17.6572	15.6859	16.21	16.6239	17.1842	17.3334	17.4305	17.3379	16.7386	16.9293	16.5708	17.0283	16.4724	16.5241	16.3268	16.1505	15.8501	-0.438223	-0.110882	0.402455	0.416416	0.254326	0.359602	0.0654808	-0.0692766	-0.0923579	0.0852033	-0.200129	-0.756141	-0.279813	-0.0901716	-0.94953	-0.450766
P09622	DLDH	Dihydrolipoyl dehydrogenase, mitochondrial	Complete	23.1638	24.2308	24.2201	24.6912	24.2101	22.6833	24.9435	24.9383	24.4136	24.7253	25.0608	23.5826	24.694	23.4288	23.2938	23.3615	23.2345	23.3357	23.2524	23.2586	23.0163	23.5055	23.2543	23.3025	23.2371	23.5382	23.7449	23.6949	23.5876	23.3871	2.21876	2.72708	2.58935	2.6472	2.66327	1.85139	3.06871	3.22413	2.97657	2.89124	3.16715	2.39159	2.90371	2.26545	2.33782	2.31528
P09651	ROA1	Heterogeneous nuclear ribonucleoprotein A1	Complete	21.2143	22.1615	21.7656	22.545	22.5434	20.1543	21.8966	22.1901	21.6643	22.6101	21.8184	20.7889	21.5684	21.4353	20.9343	19.014	18.9154	19.1428	19.3788	19.022	19.7663	19.1953	18.8599	18.4523	19.1789	18.5567	18.7726	18.6381	18.9471	19.0461	1.37915	1.84232	1.52901	1.78259	1.93546	0.83126	1.74486	1.97901	1.74965	1.98229	1.74783	1.18326	1.58239	1.45181	1.31827	0.633772
P09661	RU2A	U2 small nuclear ribonucleoprotein A'	Complete	20.7357	20.6179	19.8676	18.5055	19.958	18.6056	20.0579	19.6217	20.3062	19.0142	20.7126	20.157	20.2674	20.383	20.0424	17.2215	17.2027	16.9105	17.4588	16.9193	16.5265	17.0388	16.6649	16.6166	16.2987	14.6062	14.4306	16.6575	17.5923	16.7419	1.17303	1.18233	0.709079	0.155272	0.806557	0.206536	0.945925	0.815375	1.14358	0.436998	1.26379	0.909955	1.03238	1.02232	0.932911	-0.0595305
P09669	COX6C	Cytochrome c oxidase subunit 6C	Complete	16.0103	16.0743	15.8593	16.1676	15.6368	17.9305	16.673	15.9142	16.3752	16.2818	16.2301	17.4511	16.2578	16.3521	16.7861	18.9996	18.7037	18.7387	18.7874	18.7827	18.4386	19.7034	19.0214	19.0954	18.8392	18.694	19.5083	19.2985	18.6171	19.4184	-0.862096	-0.760394	-1.02254	-0.786533	-1.08036	-0.0657822	-0.524761	-0.864317	-0.610704	-0.737176	-0.698341	-0.260412	-0.662681	-0.622869	-0.474158	0.628203
P09874	PARP1	Poly [ADP-ribose] polymerase 1	Complete	20.817	21.4993	21.8207	21.2258	22.0512	21.301	21.6723	22.1171	21.738	22.1274	21.948	21.8439	21.3904	21.2726	21.2956	20.2717	20.4386	20.4445	20.6169	20.4911	20.9474	20.7656	20.4934	20.1966	20.9823	20.0175	19.942	20.1437	20.2581	20.4271	1.20802	1.55917	1.55281	1.25116	1.72054	1.29381	1.64737	1.94595	1.78257	1.77486	1.80456	1.63958	1.50712	1.38543	1.4744	1.12023
P09914	IFIT1	Interferon-induced protein with tetratricopeptide repeats 1	Complete	17.6983	18.0488	18.5248	17.2942	18.4695	18.1296	18.4885	18.118	18.3459	18.0813	17.615	17.9713	17.9665	17.8259	17.9552	15.5982	15.4287	15.9361	15.9811	15.9644	16.9152	15.7689	15.3746	15.7111	16.1676	15.9684	13.6624	14.8688	15.4682	14.4271	-0.135142	0.0838459	0.128947	-0.332687	0.156578	0.0144946	0.26407	0.13412	0.26878	0.0361267	-0.0921113	-0.0354373	0.059697	-0.0213206	0.0310062	-0.687399
P09936	UCHL1	Ubiquitin carboxyl-terminal hydrolase isozyme L1	Complete	21.2501	21.6724	21.8926	21.6921	21.5544	20.587	21.713	22.7042	23.0725	21.8968	22.3953	21.3908	21.2932	20.7843	21.2237	22.506	22.4014	21.9757	21.6719	21.6498	21.435	21.7426	22.0762	22.0295	21.4329	22.1573	22.4421	22.2865	22.0767	22.2256	1.39457	1.6332	1.58387	1.43899	1.50364	1.0058	1.66507	2.21192	2.37811	1.67574	2.00038	1.4436	1.46603	1.18614	1.44332	1.98439
P09960	LKHA4	Leukotriene A-4 hydrolase	Complete	18.2446	18.3124	18.5136	19.172	18.6087	18.5992	18.084	17.9578	17.7054	18.8965	17.8642	17.4419	17.4968	17.8401	17.7364	19.9147	20.0125	20.0521	20.131	20.0702	20.1715	20.1283	20.0378	20.0167	20.0236	19.9925	20.0621	20.1142	19.7299	20.0366	0.100162	0.196549	0.124116	0.423779	0.217382	0.203946	0.0883153	0.0615435	-0.0170608	0.386426	0.016966	-0.264422	-0.138878	-0.0155435	-0.0635276	0.982121
P09972	ALDOC	Fructose-bisphosphate aldolase C	Complete	20.6791	20.725	21.0261	21.5649	21.1989	21.0718	20.9613	20.7059	20.3881	21.6792	20.5205	19.9409	20.0396	20.6743	20.6287	23.116	23.3036	23.1748	23.0388	23.278	23.4236	23.4223	23.3308	23.4079	23.6613	23.2848	23.1185	23.3777	23.2962	23.3652	1.14865	1.22813	1.20952	1.38778	1.34841	1.20136	1.33845	1.30661	1.18013	1.58226	1.17972	0.816465	0.936086	1.14124	1.18621	2.22031
P0C0L4	CO4A	Complement C4-A	Complete	19.0841	19.7322	20.7448	20.5871	20.9578	21.9178	19.4757	19.4208	17.7949	20.2031	18.9693	18.6339	18.484	19.4652	17.8712	19.7755	20.068	20.343	20.0516	20.6718	20.6267	19.4504	20.2995	19.1302	20.212	19.8222	19.4984	19.4381	18.8097	18.937	0.461715	0.803646	1.08802	0.993858	1.24313	1.5426	0.692987	0.724352	0.0228844	0.947937	0.500702	0.251166	0.278436	0.647733	-0.00527004	0.928285
P0C0L5	CO4B	Complement C4-B	Complete	16.4103	17.4886	18.6038	18.0316	19.1494	20.874	17.3866	17.7475	15.322	17.3694	18.3329	16.1505	16.4987	16.4382	14.9074	16.688	17.1348	17.7716	17.1504	18.375	18.5408	16.5328	17.7762	16.3423	17.5027	16.8332	16.8541	16.0406	14.6128	15.9004	-0.689837	-0.155686	0.163076	-0.0356221	0.453465	1.12157	-0.214728	-0.0337273	-1.0807	-0.269795	0.222153	-0.822958	-0.560843	-0.587734	-1.28591	-0.265895
P0C0S5	H2AZ	Histone H2A.Z	Complete	18.3866	16.5342	16.9756	16.2471	17.9266	17.4064	17.5084	17.9257	18.0906	16.9746	16.556	16.9848	17.0955	16.8446	17.9696	19.639	20.1706	20.1739	20.3654	20.2184	20.7321	19.4519	20.242	19.9787	21.0344	19.7034	19.7468	19.6933	19.6677	18.9678	0.161332	-0.563757	-0.540303	-0.754532	-0.0804814	-0.277231	-0.161801	0.0470041	0.154828	-0.439458	-0.555679	-0.4621	-0.308524	-0.421858	0.0372387	0.875494
P0C0S8	H2A1	Histone H2A type 1	Complete	19.9749	19.3766	21.5533	19.7584	21.4851	20.9636	21.3216	20.73	20.0435	21.4097	20.4723	19.728	19.1394	19.4477	19.5086	23.9525	24.2929	23.1505	23.4865	24.4892	24.6981	21.552	24.357	24.0759	23.2629	23.5978	23.0802	22.4933	23.4237	20.6453	0.845365	0.651574	1.43727	0.660017	1.47336	1.15769	1.49501	1.31751	1.02635	1.46644	1.15863	0.724402	0.555518	0.640586	0.702242	2.54386
P0C7P0	CISD3	CDGSH iron-sulfur domain-containing protein 3, mitochondrial	Complete	18.2469	18.261	19.4284	18.3491	18.348	18.7333	17.9248	17.1371	16.936	17.2618	17.9639	16.63	16.2276	17.6519	17.9572	17.9154	17.1743	18.1869	17.6306	18.0742	18.1251	18.2461	17.8502	17.7106	17.8619	17.2748	17.2185	17.6276	18.0088	17.91	0.101144	0.174565	0.519314	0.0922718	0.103509	0.258023	0.0191413	-0.310258	-0.360435	-0.316028	0.0605991	-0.615578	-0.675419	-0.0923668	0.0318815	0.208855
P0CG29	GST2	Glutathione S-transferase theta-2	Complete	16.2533	16.0094	16.6732	18.1616	16.1366	15.5461	16.1295	16.2881	16.0523	17.2554	15.829	14.1692	16.2686	16.2051	15.7756	15.9744	17.0627	16.22	16.155	17.1002	16.5183	18.2145	17.5121	14.8284	18.4173	17.3909	15.6938	18.0225	18.0121	16.0902	-0.757458	-0.788142	-0.670946	0.0167549	-0.86209	-1.02762	-0.760898	-0.694912	-0.754766	-0.318789	-0.873915	-1.67991	-0.658108	-0.682867	-0.910777	-0.541881
P0DI81	TPC2A	Trafficking protein particle complex subunit 2	Complete	16.1824	16.9842	17.0777	17.2678	16.5921	15.1703	16.5604	17.1205	16.6208	16.9867	17.0614	16.9884	16.683	15.8847	17.0331	16.7348	16.9033	16.8916	16.7303	16.6369	16.4064	17.2257	16.4159	17.0153	16.6932	16.6825	17.0475	17.1744	15.2853	17.5446	-0.787987	-0.371329	-0.496182	-0.343316	-0.663187	-1.17923	-0.573681	-0.317796	-0.501082	-0.434278	-0.33444	-0.460552	-0.482909	-0.81363	-0.367405	-0.247802
P0DMV8	HS71A	Heat shock 70 kDa protein 1A	Complete	21.7373	21.5392	21.5996	22.3765	21.6771	21.9683	21.1947	21.0434	20.3174	21.4748	20.5384	21.0884	20.7411	21.1612	21.2605	22.6534	22.8096	22.9169	22.8565	22.8359	22.8952	22.6694	23.0122	22.4072	22.9798	22.6588	22.8538	23.0347	22.4268	22.7931	1.60436	1.57625	1.45728	1.71474	1.55721	1.56299	1.43987	1.45948	1.1486	1.49439	1.18756	1.31281	1.23263	1.33994	1.45921	2.04139
P0DN76	U2AF5	Splicing factor U2AF 35 kDa subunit-like protein	Complete	18.8457	19.7624	19.595	19.6911	20.0091	18.7265	18.981	19.1858	19.1464	19.8771	19.3606	18.7693	19.1983	19.5904	19.301	17.4964	17.4061	17.3091	17.7596	17.3789	17.9077	17.4114	17.0939	16.5541	17.5146	16.5871	17.2228	16.5803	17.5103	15.2621	0.359053	0.816534	0.591302	0.632897	0.828865	0.255277	0.478023	0.617904	0.626028	0.80782	0.67201	0.309744	0.580412	0.698841	0.612528	0.0468031
P0DN79	CBSL	Cystathionine beta-synthase-like protein	Complete	16.6487	16.0537	18.076	15.8915	16.6597	16.3518	15.485	16.7316	16.3729	16.3027	15.7777	16.0089	14.9645	16.7133	16.5287	17.7306	17.5695	17.6131	17.8027	17.2135	18.2361	16.9682	17.6306	17.6227	17.5666	17.7648	16.8724	17.1167	17.1215	16.3995	-0.587148	-0.769192	-0.0649207	-0.897785	-0.633671	-0.702605	-1.04096	-0.494002	-0.611696	-0.728203	-0.89636	-0.884199	-1.20941	-0.47542	-0.585361	0.137375
P0DOX2	IGA2	Immunoglobulin alpha-2 heavy chain	Complete	20.3579	20.2545	21.258	21.386	20.9638	19.699	19.5903	19.2796	19.7677	19.5414	19.8087	19.553	19.8053	20.1574	19.4831	21.6534	21.1755	22.2504	22.489	22.5376	20.5343	21.1158	21.2296	20.2589	20.6599	21.0485	20.6989	21.2392	20.7379	20.92	1.01032	1.02693	1.30972	1.31569	1.24574	0.647583	0.742758	0.660404	0.903279	0.663575	0.868136	0.648701	0.837042	0.930257	0.691201	1.65462
P0DOX6	IGM	Immunoglobulin mu heavy chain	Complete	18.5124	18.9058	20.7174	20.4539	18.3324	19.3347	18.1237	17.7668	17.6242	19.336	18.862	18.4722	17.4319	18.5346	17.4769	18.5393	18.9773	20.0336	19.863	18.1425	18.2869	17.6088	18.5318	18.5356	18.8976	19.4708	18.5807	17.5881	18.0724	17.6862	0.215472	0.450298	1.07615	0.940218	0.0967118	0.500626	0.10556	-0.0249952	-0.0532912	0.575292	0.45376	0.181213	-0.166309	0.267918	-0.175641	0.450159
P0DOX7	IGK	Immunoglobulin kappa light chain	Complete	18.3596	18.4898	20.1683	20.0167	18.8522	18.4557	18.0797	17.7101	16.306	17.9551	17.7391	16.4325	17.3515	17.7617	17.3368	19.7384	20.4128	21.4618	21.6315	20.3145	18.8061	19.2633	19.6309	18.4143	19.653	19.9079	19.6591	18.8758	18.6993	19.4192	0.149665	0.272413	0.838942	0.764073	0.323679	0.146067	0.0864359	-0.0506583	-0.641561	-0.0181247	-0.0377948	-0.70099	-0.200295	-0.0475359	-0.236175	0.913954
P0DOY2	IGLC2	Immunoglobulin lambda constant 2	Complete	18.4704	18.6114	19.7362	20.3566	18.742	18.7339	18.3738	17.7187	17.0006	18.6455	17.5111	18.0589	17.5367	18.1277	18.1663	20.3645	20.364	21.5044	21.6834	20.7797	19.7685	19.9689	20.3712	19.0758	20.1084	19.9234	19.9487	19.4752	19.3583	19.8026	0.197406	0.324421	0.652297	0.901024	0.275564	0.258285	0.21422	-0.0467708	-0.331569	0.278555	-0.137607	0.00245709	-0.122022	0.101834	0.122222	1.15612
P0DP23	CALM1	Calmodulin-1	Complete	17.8677	18.2884	18.6388	18.8897	18.1503	17.6419	17.5813	17.4371	17.7668	18.2316	17.4845	18.6038	17.7412	17.7298	17.8337	22.0949	21.8714	21.4451	21.1427	21.1491	20.9404	21.4523	22.0751	21.5476	21.2052	21.5589	21.6813	21.2913	21.3872	21.2632	-0.0621556	0.186316	0.178201	0.310045	0.0172086	-0.182208	-0.130138	-0.174371	0.0103457	0.100725	-0.149227	0.238158	-0.035553	-0.0605449	-0.0214935	1.82539
P0DP58	LYNX1	Ly-6/neurotoxin-like protein 1	Complete	18.8592	18.0089	18.8308	20.0525	18.2411	19.448	17.6256	16.9155	16.9401	18.292	16.7799	19.7569	16.9616	17.9696	17.6863	19.5763	19.235	18.8222	18.4036	18.3635	18.2857	18.5836	18.9936	19.3244	18.3134	18.2627	18.273	19.1028	18.1181	18.623	0.364835	0.0667921	0.261151	0.778499	0.0568524	0.54633	-0.11088	-0.410658	-0.358595	0.126645	-0.457667	0.736893	-0.365118	0.037298	-0.0851699	0.851247
P0DPH7	TBA3C	Tubulin alpha-3C chain	Complete	23.3982	22.7112	22.3655	21.7527	21.8209	22.674	22.7621	22.413	22.7356	22.0752	22.682	23.8343	23.104	23.0876	23.7414	22.9563	22.7019	22.2635	22.5022	22.2467	22.0673	22.158	22.3965	22.7628	22.0113	22.6426	22.7606	22.4859	22.7423	22.3389	2.3197	2.07738	1.78816	1.46341	1.62	1.84766	2.1209	2.08002	2.22773	1.75241	2.12588	2.50047	2.23155	2.12621	2.53122	2.15857
P10114	RAP2A	Ras-related protein Rap-2a	Complete	21.2435	20.8729	20.8061	21.1938	20.3796	20.9607	20.691	20.5246	20.7959	20.2474	20.937	22.5717	21.7696	21.4529	21.881	21.2756	21.1809	21.0825	21.0971	20.8107	20.3367	20.7993	20.9076	21.4344	20.4449	21.4889	21.4471	21.5052	21.4968	21.4743	1.39173	1.29134	1.11451	1.23829	0.990658	1.15652	1.22104	1.22447	1.36212	0.966963	1.36204	1.95434	1.66743	1.45902	1.72736	1.50851
P10155	RO60	60 kDa SS-A/Ro ribonucleoprotein	Complete	16.8754	16.7864	17.3436	17.1394	17.5332	17.4609	16.9708	16.783	16.7597	17.656	16.317	16.0055	16.5864	16.615	16.7189	17.6289	17.9483	18.1498	18.1697	18.2214	18.6341	18.1511	17.9951	18.0387	18.5978	17.7158	17.7427	17.8362	17.4593	17.6057	-0.489549	-0.455889	-0.381316	-0.395069	-0.252265	-0.255216	-0.395397	-0.47069	-0.439106	-0.146664	-0.660272	-0.885698	-0.523737	-0.515547	-0.503195	0.0980361
P10253	LYAG	Lysosomal alpha-glucosidase	Complete	15.2962	15.5154	15.0713	16.4833	15.407	16.2321	14.8976	14.3256	13.6468	15.7098	14.0512	14.3831	13.9709	14.9648	14.6254	16.2259	16.3329	16.1762	16.127	16.2024	16.8973	16.8776	16.5846	16.5704	17.218	16.0857	16.2652	16.4006	16.1159	16.4395	-1.16963	-0.99934	-1.36297	-0.659357	-1.18069	-0.750908	-1.29619	-1.58404	-1.82828	-0.982985	-1.65211	-1.58739	-1.62944	-1.18909	-1.4078	-0.444619
P10301	RRAS	Ras-related protein R-Ras	Complete	17.8444	19.8127	21.2416	20.228	20.5367	20.7497	19.5348	18.2313	18.6064	20.1716	18.1217	18.5515	18.5152	19.0967	17.3588	17.9081	18.4695	19.0618	19.138	19.2824	19.4279	18.3903	18.4585	18.3544	19.1242	18.3693	17.8801	18.4643	18.4241	17.8607	-0.0722174	0.838038	1.30264	0.84918	1.05925	1.07142	0.718666	0.185453	0.385046	0.934374	0.129671	0.215537	0.29164	0.497321	-0.22667	0.206029
P10319			Complete	18.372	18.4073	18.8809	19.7046	19.8549	19.2467	18.3974	17.6436	18.1772	18.4757	17.1262	16.9364	16.8291	18.4728	17.0357	18.6296	18.0718	18.4964	18.0547	18.6605	19.366	19.1962	18.5299	18.5548	18.8019	18.2137	18.1415	17.899	18.2559	17.5829	0.15503	0.237129	0.28282	0.638362	0.761521	0.465121	0.224468	-0.0808069	0.193471	0.205615	-0.306078	-0.483041	-0.421137	0.242693	-0.366303	0.485075
P10515	ODP2	Dihydrolipoyllysine-residue acetyltransferase component of pyruvate dehydrogenase complex, mitochondrial	Complete	21.5448	23.0167	23.0216	23.9801	23.8674	20.7952	23.5468	24.2372	24.0133	24.2767	23.9876	21.5876	22.4461	21.7714	21.5734	21.6962	21.5833	21.5114	21.4827	21.3763	21.1415	21.4712	21.2146	21.2626	21.0287	21.5506	21.7981	22.1665	21.9747	21.6442	1.52146	2.20799	2.07158	2.36073	2.51362	1.08979	2.46183	2.90648	2.79795	2.69848	2.69739	1.52869	1.9534	1.58902	1.59444	1.67116
P10586	PTPRF	Receptor-type tyrosine-protein phosphatase F	Complete	22.8755	22.3318	22.5753	22.4712	22.0562	22.5709	22.31	22.5356	22.5161	22.1202	22.3794	23.1733	22.5805	22.699	22.7747	21.3316	21.459	21.722	21.6878	21.7212	21.7578	21.6296	21.3028	21.6721	21.7985	21.7673	21.9665	21.277	21.6792	21.5911	2.09458	1.91513	1.87878	1.75289	1.72274	1.80608	1.92444	2.13553	2.1298	1.77176	1.99342	2.21455	2.01021	1.96759	2.11349	1.53015
P10599	THIO	Thioredoxin	Complete	19.2228	19.1646	19.5839	19.9661	20.1155	19.4912	19.0962	18.6147	18.2136	19.363	18.5202	18.5878	18.3501	18.4712	18.4502	21.2919	21.3028	21.3215	21.4043	21.491	21.7031	20.86	21.3791	21.3884	21.3742	21.3552	21.2001	21.2613	21.1423	20.6429	0.521467	0.560925	0.586486	0.743684	0.87534	0.563746	0.528083	0.359181	0.20971	0.586913	0.30411	0.231204	0.221865	0.242026	0.24491	1.5148
P10606	COX5B	Cytochrome c oxidase subunit 5B, mitochondrial	Complete	18.4877	19.2088	19.069	18.6419	19.0416	16.9116	18.8665	19.4136	19.432	18.9126	19.3665	19.0254	19.4343	18.1287	18.5492	19.9218	19.826	19.8531	19.7029	19.7358	19.3924	20.2964	19.9239	19.83	19.7256	19.8661	20.1207	20.0568	19.989	20.1016	0.204855	0.579834	0.364079	0.210229	0.406399	-0.476797	0.428307	0.721128	0.753463	0.393367	0.674564	0.420478	0.6802	0.102259	0.287691	0.984884
P10620	MGST1	Microsomal glutathione S-transferase 1	Complete	17.5685	17.2931	17.7541	18.3722	18.0158	17.9744	17.5843	17.2664	17.461	16.9984	17.2133	19.037	16.987	17.1847	17.2509	17.9651	18.7073	18.5924	18.2961	19.0152	18.7672	18.2995	18.3803	18.247	19.0677	18.4167	18.8414	18.3633	18.1047	18.393	-0.191004	-0.239244	-0.203977	0.101583	-0.0415288	-0.0480853	-0.128835	-0.251702	-0.126118	-0.429245	-0.267933	0.425519	-0.35438	-0.283024	-0.273321	0.228057
P10636	TAU	Microtubule-associated protein tau	Complete	25.3	25.8674	26.3527	27.1499	26.648	25.913	25.1844	24.8933	23.5645	25.1872	22.6167	23.5901	23.0172	24.8635	23.9733	22.3768	21.8444	21.8991	22.0156	21.8971	21.6948	21.0073	22.0401	21.4779	21.1074	21.8927	21.5545	21.6497	21.7536	21.0759	3.13875	3.42683	3.51065	3.63772	3.72778	3.15424	3.17339	3.20373	2.59765	3.08972	2.09729	2.39484	2.19485	2.85102	2.6314	1.9344
P10644	KAP0	cAMP-dependent protein kinase type I-alpha regulatory subunit	Complete	20.2587	20.1864	20.1255	20.182	19.9794	20.2541	20.1142	19.9399	19.8203	19.9964	19.7334	21.1787	20.5283	20.143	20.553	19.4752	19.4427	19.5628	19.4961	19.6443	20.1853	19.7382	19.7675	19.5237	19.9893	19.329	19.2788	19.2551	19.4239	19.556	0.967588	0.997819	0.820475	0.830686	0.815896	0.871493	0.970412	0.959558	0.92676	0.859103	0.835169	1.35182	1.14266	0.924381	1.15354	0.812138
P10768	ESTD	S-formylglutathione hydrolase	Complete	18.7004	18.4492	18.5856	19.5318	18.8762	18.8527	18.1477	17.9504	17.624	19.8162	17.5211	17.495	17.6506	17.9643	18.0361	20.5241	20.707	20.7681	20.6402	20.7814	21.3549	20.9578	20.7568	20.8819	21.187	20.7041	20.7808	20.787	20.6454	20.8779	0.296454	0.255071	0.155227	0.568737	0.334176	0.306209	0.115982	0.058179	-0.0534036	0.781672	-0.133211	-0.241429	-0.0738742	0.0351668	0.0659535	1.21785
P10809	CH60	60 kDa heat shock protein, mitochondrial	Complete	20.1726	19.8122	19.6487	20.1091	19.5468	20.3268	19.7996	19.1747	18.8285	19.6007	19.5469	19.3095	19.9127	19.8465	20.023	22.1305	21.9951	21.7865	21.7739	22.0376	21.851	21.9205	22.2367	22.137	21.7096	21.9614	22.0783	22.2206	21.8637	21.691	0.930512	0.837844	0.614506	0.801288	0.626997	0.900848	0.833695	0.612873	0.484146	0.68904	0.753534	0.543352	0.882441	0.803367	0.924493	1.83917
P10909	CLUS	Clusterin	Complete	21.6139	22.6568	23.561	23.9336	23.02	23.4645	22.6076	21.0467	20.807	22.4049	21.7315	19.9104	21.4252	22.0845	20.6802	19.7304	19.8846	20.1187	19.879	20.0141	19.843	19.0601	19.8336	19.4308	19.6384	19.9206	19.2952	19.5338	19.4582	18.7258	1.55123	2.0541	2.30461	2.34201	2.14359	2.16654	2.05379	1.46101	1.36707	1.8941	1.7098	0.80328	1.52181	1.7168	1.2085	0.910861
P10915	HPLN1	Hyaluronan and proteoglycan link protein 1	Complete	19.3292	19.8168	20.219	19.2589	19.7564	20.5437	20.0433	19.1904	19.0479	20.5783	19.4745	19.6288	19.2291	20.4175	19.9974	21.2338	21.8575	21.886	21.6671	21.6395	21.3177	21.9564	21.872	21.8267	21.8966	21.4229	21.4097	21.771	21.822	21.6503	0.567277	0.839805	0.860882	0.458806	0.718508	0.988331	0.93959	0.61998	0.58204	1.10914	0.721842	0.681474	0.593455	1.03642	0.913456	1.49235
P11021	BIP	Endoplasmic reticulum chaperone BiP	Complete	19.4236	18.9461	19.2701	20.0259	19.3583	19.9503	19.2215	18.6024	18.1283	19.0664	18.322	19.5889	18.5254	19.3389	18.9352	21.3744	21.5129	21.5444	21.5713	21.7612	21.2555	21.3648	21.6288	21.503	21.5213	21.3501	21.5652	21.6501	21.396	21.1442	0.607927	0.467514	0.450926	0.767767	0.544686	0.748963	0.582518	0.353586	0.171663	0.459455	0.217384	0.664199	0.295972	0.596192	0.454482	1.5467
P11047	LAMC1	Laminin subunit gamma-1	Complete	22.7442	23.0258	23.9542	24.3256	23.6135	24.303	22.8176	21.78	21.2446	23.3706	21.9392	20.9042	21.6661	22.9768	21.2252	15.5997	16.0764	16.5043	16.7858	16.6646	16.3834	16.2692	16.1455	16.4178	16.9872	16.145	15.6073	15.7685	15.8992	16.4376	2.03805	2.21189	2.47449	2.4999	2.40275	2.50476	2.14502	1.79322	1.56237	2.30908	1.80071	1.23313	1.62367	2.08099	1.44399	-0.686826
P11137	MTAP2	Microtubule-associated protein 2	Complete	22.5492	21.6316	21.2699	20.901	21.0097	21.7703	21.4525	22.3449	21.7967	20.5308	22.2782	23.4891	21.523	22.2463	23.0301	22.7152	22.031	21.6626	21.7672	21.8197	21.4894	21.3725	22.4578	21.4615	21.0955	22.4304	22.4144	21.5358	22.1613	22.0424	1.95406	1.61573	1.31483	1.1203	1.26576	1.48311	1.55189	2.04916	1.80876	1.08874	1.94914	2.35114	1.56316	1.78283	2.22386	2.06532
P11142	HSP7C	Heat shock cognate 71 kDa protein	Complete	22.1198	21.7102	21.6953	22.4994	21.9473	22.0041	21.6434	21.509	21.1471	21.644	21.305	21.4718	21.6193	21.9207	21.9448	23.0483	23.0896	23.0523	23.0666	23.1996	22.7079	23.1052	23.0976	23.2281	22.9937	23.2985	23.3124	23.4311	23.1618	23.2423	1.7691	1.64936	1.49861	1.76424	1.67519	1.57742	1.63482	1.67044	1.51885	1.56713	1.52312	1.4786	1.6039	1.64995	1.75493	2.19413
P11166	GTR1	Solute carrier family 2, facilitated glucose transporter member 1	Complete	19.1777	19.8502	20.007	20.5558	20.9652	20.6559	19.4303	18.5875	19.2392	20.0173	18.8289	18.6899	18.566	19.8212	18.9786	19.4416	19.5206	20.0958	20.0541	20.2677	19.962	19.8071	19.5733	19.4728	19.9475	19.7436	19.7821	19.5475	19.618	19.3888	0.502038	0.8541	0.769284	0.981256	1.24635	1.03357	0.673246	0.346862	0.667421	0.868079	0.439265	0.275392	0.313095	0.793038	0.473221	0.799155
P11169	GTR3	Solute carrier family 2, facilitated glucose transporter member 3	Complete	18.0544	17.3789	17.8816	18.3674	17.4314	17.0048	17.0616	16.6408	16.9248	17.1062	17.5193	17.3898	17.2494	18.1601	17.6856	19.3125	19.0826	19.364	19.1812	18.7999	18.5034	19.1699	19.1445	19.383	18.5793	19.1351	19.3598	19.6527	19.2898	19.389	0.0182214	-0.202589	-0.148883	0.0996435	-0.296723	-0.439208	-0.355917	-0.535133	-0.365439	-0.382932	-0.134003	-0.286945	-0.243476	0.115076	-0.0854545	0.749207
P11171	41	Protein 4.1	Complete	16.041	17.3124	18.2783	18.0286	18.8461	17.9458	17.6492	17.8365	17.5068	17.6822	17.4878	17.8867	17.4569	17.7344	16.9583	17.4574	17.7376	18.401	18.4295	18.5289	18.1415	17.583	17.69	17.2494	17.7843	17.8341	17.5836	17.2775	18.0511	17.6031	-0.84888	-0.230988	0.0224653	-0.0368362	0.321027	-0.0596245	-0.100608	0.00657773	-0.105687	-0.135407	-0.147777	-0.0720233	-0.155734	-0.0586833	-0.399725	0.0317104
P11172	UMPS	Uridine 5'-monophosphate synthase	Complete	18.2585	17.965	17.6607	17.8579	17.5789	17.7989	18.3742	17.6485	17.8815	17.8767	17.8658	18.1575	18.2484	17.7595	17.7337	16.4528	16.2035	16.1146	16.3632	16.3731	16.748	16.4931	15.9118	16.3247	16.4686	16.0546	15.6944	15.7288	16.27	16.312	0.106121	0.0480249	-0.244346	-0.105587	-0.232298	-0.118873	0.214377	-0.0785941	0.0615377	-0.0517972	0.0176851	0.0451049	0.178863	-0.0484526	-0.0646767	-0.356849
P11177	ODPB	Pyruvate dehydrogenase E1 component subunit beta, mitochondrial	Complete	21.3117	21.7759	22.1609	22.8744	22.6196	20.8814	22.0597	22.4707	22.5802	23.9683	22.8045	21.168	21.5325	21.1399	20.9067	22.7041	22.6664	22.436	22.444	22.4349	22.2694	22.8169	22.4814	22.6637	22.1204	22.6972	23.0053	23.1186	22.7452	22.8226	1.42108	1.67744	1.69979	1.9153	1.96877	1.12454	1.8157	2.10615	2.15842	2.56594	2.17949	1.3472	1.56718	1.33127	1.30634	2.06103
P11182	ODB2	Lipoamide acyltransferase component of branched-chain alpha-keto acid dehydrogenase complex, mitochondrial	Complete	20.9244	21.2701	20.6439	21.0211	20.8987	19.2915	21.6789	21.3738	21.0676	20.8815	21.5522	20.1922	20.9748	21.0082	20.458	18.2839	17.8175	17.9875	18.1249	18.0036	18.149	17.9608	17.1925	16.9267	17.8756	18.0396	18.2427	17.8028	18.3906	18.0301	1.25428	1.4612	1.04444	1.16872	1.21732	0.483223	1.65025	1.60921	1.48339	1.23944	1.63133	0.925154	1.33145	1.27752	1.11246	0.351357
P11216	PYGB	Glycogen phosphorylase, brain form	Complete	22.5576	22.3124	22.3985	22.5012	22.2624	22.4336	22.4633	22.2687	22.4079	22.6241	22.3706	23.4942	23.3087	22.2073	23.0633	23.0038	22.9353	23.0339	23.0534	23.0935	23.6322	23.3157	23.3467	23.4522	23.5254	22.9631	22.9503	23.0195	22.8363	23.2118	1.95765	1.90686	1.80241	1.76496	1.81276	1.7507	1.99108	2.01462	2.08152	1.98831	1.98957	2.35334	2.31805	1.7669	2.2382	2.17693
P11217	PYGM	Glycogen phosphorylase, muscle form	Complete	20.3796	20.5589	21.2413	20.8001	21.3424	21.8461	21.3827	21.7942	21.0965	22.4655	20.8607	20.6894	21.0234	20.6763	20.5534	21.4379	22.0531	22.2937	21.9448	22.6406	23.4719	22.7149	22.8156	22.0966	23.4599	21.7995	21.1515	21.5019	21.9641	21.9673	1.01965	1.15709	1.30251	1.07968	1.41107	1.51371	1.52155	1.79965	1.49629	1.92016	1.32864	1.14021	1.35198	1.14206	1.1537	1.57127
P11233	RALA	Ras-related protein Ral-A	Complete	17.81	17.2342	17.4227	18.3982	17.3696	18.0765	17.4794	16.8992	16.2858	17.6878	16.5699	16.9571	16.6059	17.5621	17.7368	19.9583	19.7269	19.4994	19.5233	19.3569	19.3914	19.8579	19.7886	20.0087	19.7149	19.9714	20.0095	20.107	19.8846	20.1593	-0.0869953	-0.264453	-0.347136	0.112066	-0.323699	-0.00691476	-0.174401	-0.418048	-0.650567	-0.132986	-0.54959	-0.474094	-0.515502	-0.128998	-0.0633667	0.998996
P11234	RALB	Ras-related protein Ral-B	Complete	19.4926	19.3357	19.4807	19.3778	19.4386	18.884	19.2071	18.9256	19.1896	19.0925	18.8656	19.0419	19.0396	18.7635	19.6627	20.2831	20.2336	20.1574	20.0747	19.9755	19.928	20.2354	20.1608	20.2802	20.123	20.3547	20.4776	20.3282	20.2651	20.4643	0.637633	0.634111	0.541921	0.506694	0.579745	0.318819	0.576255	0.500036	0.645274	0.470655	0.455309	0.427614	0.513322	0.361348	0.768831	1.12462
P11274	BCR	Breakpoint cluster region protein	Complete	19.8692	19.3388	19.5252	18.9498	19.2021	19.7373	19.2262	19.4348	19.5701	19.1205	19.7301	20.1662	19.5859	20.0039	20.0231	17.0188	16.9169	16.9387	17.0716	16.8215	17.0158	16.5776	16.6176	16.7082	16.7815	16.7986	16.1491	16.4065	16.9446	15.8531	0.799842	0.635422	0.561129	0.334274	0.476455	0.663047	0.58456	0.730726	0.815084	0.482715	0.833741	0.913894	0.744265	0.86762	0.924566	-0.137947
P11277	SPTB1	Spectrin beta chain, erythrocytic	Complete	16.0924	16.2762	17.1362	17.0224	17.1156	16.8405	16.7391	16.5008	16.2855	16.2124	16.5824	17.1638	16.423	16.961	16.3747	16.8558	17.0065	17.3918	17.5571	17.6513	16.8049	16.2773	17.0733	16.8899	16.5997	16.9641	16.5519	16.8158	17.2522	15.9171	-0.82673	-0.674065	-0.470924	-0.442189	-0.434629	-0.505497	-0.496072	-0.598568	-0.650725	-0.766999	-0.544108	-0.384672	-0.592846	-0.374336	-0.65191	-0.200975
P11279	LAMP1	Lysosome-associated membrane glycoprotein 1	Complete	18.3007	18.7557	18.9679	19.0779	19.0782	18.4889	18.237	16.9659	16.0561	18.4409	19.0491	17.9263	16.5628	17.8419	17.1582	19.6566	20.0898	19.9199	20.066	20.1668	20.337	19.8857	19.9147	19.7576	20.4266	20.0462	20.3104	19.4588	19.2661	20.3235	0.124326	0.386103	0.320398	0.385894	0.422367	0.159464	0.154768	-0.387837	-0.753105	0.190653	0.535661	-0.0549016	-0.533741	-0.0148053	-0.313382	0.882298
P11310	ACADM	Medium-chain specific acyl-CoA dehydrogenase, mitochondrial	Complete	19.4921	19.0936	18.9921	20.0869	19.0281	20.2028	20.1736	18.5342	18.8129	19.9612	19.0229	18.5366	19.6585	19.61	19.2118	19.4856	19.6901	19.9139	19.692	20.2055	20.227	20.1987	19.7679	19.7026	20.1833	19.5819	19.5144	19.6198	19.4966	19.6669	0.637447	0.530601	0.330846	0.792344	0.400476	0.850821	0.996216	0.322702	0.477158	0.843961	0.524168	0.209062	0.774953	0.706848	0.573982	0.816162
P11387	TOP1	DNA topoisomerase 1	Complete	14.4128	14.1254	16.4849	15.3311	17.0898	16.5008	16.3503	16.7311	14.9873	15.7995	16.6987	16.1733	16.2001	14.091	15.4277	15.9536	16.4641	16.5343	16.7009	16.779	16.3173	16.1745	16.4303	16.2454	16.426	15.4721	15.8153	16.0236	15.6987	15.5048	-1.55011	-1.59368	-0.752296	-1.12353	-0.445882	-0.642513	-0.664979	-0.494192	-1.23004	-0.944455	-0.493217	-0.813115	-0.687043	-1.54572	-1.06112	-0.549922
P11413	G6PD	Glucose-6-phosphate 1-dehydrogenase	Complete	20.3056	20.334	20.3456	20.7714	20.5629	20.0857	19.7427	19.4028	19.4525	19.894	19.4719	19.5709	19.5989	19.8581	19.7751	20.0647	20.4432	20.649	20.7665	20.9948	20.6832	20.1714	20.1368	20.1844	20.5658	20.0767	19.8435	20.0463	20.0625	20.0261	0.987777	1.06095	0.915568	1.06813	1.07068	0.803564	0.808973	0.716236	0.762623	0.815082	0.720699	0.656424	0.749783	0.808111	0.817377	1.04016
P11498	PYC	Pyruvate carboxylase, mitochondrial	Complete	23.6341	23.2536	22.4107	23.3737	22.8448	23.0044	23.7411	23.4256	22.8101	23.0513	22.8315	22.5082	23.2519	22.8469	23.0303	19.3553	19.3417	19.4745	19.6308	19.5799	19.9507	19.2981	18.7732	18.4199	19.579	19.0024	18.6337	18.8001	19.388	18.8882	2.4213	2.30928	1.80769	2.11644	2.06707	1.98094	2.54626	2.53875	2.26102	2.17187	2.19133	1.92689	2.29407	2.02797	2.22396	0.765778
P11532	DMD	Dystrophin	Complete	17.8736	17.2576	17.69	16.9674	17.6549	18.1588	17.8316	17.9359	18.1979	17.5717	17.6147	18.0532	17.3979	17.9557	17.9195	16.4046	16.1109	16.3981	16.3041	16.436	16.9642	16.1817	16.4202	15.9583	16.7197	15.7533	15.2724	15.5296	16.367	15.5838	-0.059613	-0.254423	-0.231687	-0.464335	-0.199138	0.026279	-0.0213538	0.0516306	0.202738	-0.182894	-0.0922513	-2.55943e-05	-0.180683	0.031639	0.0156123	-0.375506
P11586	C1TC	C-1-tetrahydrofolate synthase, cytoplasmic	Complete	22.0128	21.1524	21.2085	21.2359	20.8605	21.7445	21.3526	21.3669	21.6704	20.9929	21.4426	22.5035	22.0175	21.7378	22.2276	20.3428	20.1737	20.3101	20.5149	20.2458	20.8177	20.4454	20.2578	20.2737	20.1762	20.1234	19.6178	19.8778	20.2508	20.1994	1.72305	1.41088	1.28831	1.25524	1.20063	1.47271	1.50849	1.60606	1.7524	1.28734	1.58336	1.92485	1.77224	1.5753	1.87709	1.1477
P11717	MPRI	Cation-independent mannose-6-phosphate receptor	Complete	18.7491	18.1962	19.4234	19.9947	19.8817	19.817	17.9257	17.689	17.446	18.5774	17.7744	18.4843	17.5571	17.915	18.8829	17.4011	17.2723	17.0455	16.9879	17.6141	17.9174	16.9766	17.4877	16.1939	17.1642	16.4531	16.1819	16.4385	16.3156	16.2997	0.317448	0.146865	0.517149	0.755202	0.773209	0.695176	0.0195048	-0.0602105	-0.132842	0.249297	-0.0223183	0.186443	-0.113408	0.0150269	0.431893	0.00992888
P11766	ADHX	Alcohol dehydrogenase class-3	Complete	19.0254	18.991	18.8269	19.8478	19.2431	19.7876	18.4254	18.0672	18.3711	20.2488	17.9606	17.4476	17.9408	18.7178	18.2	20.2949	20.5651	20.8023	20.8181	21.0177	21.4645	20.7406	20.6679	20.5207	21.2709	20.1274	20.41	20.4347	20.2523	20.2562	0.436446	0.486719	0.259469	0.696027	0.494395	0.683336	0.236653	0.111108	0.28002	0.967541	0.0591889	-0.261943	0.0488232	0.3427	0.136795	1.1292
P11802	CDK4	Cyclin-dependent kinase 4	Complete	18.4139	18.75	16.7334	17.8609	18.467	18.2317	18.3745	18.5564	18.6271	18.8125	18.0755	18.877	18.1404	18.0275	18.8377	14.6856	13.8191	12.949	16.5327	16.1257	16.3864	18.8514	18.1633	14.6432	18.2471	15.1703	15.9394	14.4	14.1318	17.0443	0.173061	0.383667	-0.644933	-0.104389	0.155468	0.0556875	0.214535	0.332751	0.394251	0.350355	0.109465	0.356293	0.133189	0.0609418	0.412324	-1.04037
P11908	PRPS2	Ribose-phosphate pyrophosphokinase 2	Complete	16.7393	18.1467	17.8438	17.4182	16.493	16.9197	17.9251	16.5481	16.7015	16.3683	16.6592	17.2228	17.8253	17.3497	17.0729	16.8058	17.1964	16.887	17.1117	17.1121	17.3572	17.0295	17.0304	16.9931	17.3081	17.2471	17.5147	17.2829	17.7781	17.0069	-0.548163	0.125695	-0.165226	-0.282718	-0.706471	-0.473532	0.0192562	-0.577103	-0.465059	-0.70001	-0.510498	-0.359184	0	-0.215699	-0.350204	-0.220331
P11940	PABP1	Polyadenylate-binding protein 1	Complete	19.5492	19.8045	19.8031	19.9367	20.1216	19.7094	19.2973	19.1681	18.9327	19.6308	19.1597	19.2436	18.9617	19.8993	19.4911	20.0534	20.1608	20.1738	20.1568	20.2034	20.0954	20.226	20.1379	20.1795	20.2363	19.9538	19.9332	20.1788	19.9519	19.968	0.662025	0.834544	0.681194	0.731845	0.877987	0.651774	0.615474	0.609873	0.53064	0.701999	0.584052	0.514887	0.480403	0.824909	0.694673	1.03579
P12004	PCNA	Proliferating cell nuclear antigen	Complete	15.6915	15.4584	15.2584	14.8802	15.8115	14.5961	15.41	16.6632	16.6138	13.13	14.0433	15.7952	16.1992	14.2837	15.6297	15.1506	15.1976	15.3802	15.5504	15.2744	15.8668	14.5997	15.0304	15.4353	13.7942	14.5017	14.2819	14.7298	16.5281	14.7521	-0.999409	-1.02373	-1.28213	-1.30517	-1.00404	-1.41083	-1.07353	-0.524965	-0.504221	-2.09159	-1.65556	-0.97664	-0.687456	-1.46707	-0.973811	-0.860524
P12036	NFH	Neurofilament heavy polypeptide	Complete	19.7101	19.3977	19.4931	18.6338	19.018	20.3828	20.649	19.741	20.2181	21.4679	19.9963	21.1062	20.2459	21.6694	22.0611	20.2694	19.7224	19.08	18.9037	18.7922	19.7887	21.5059	21.0536	20.7228	21.1448	20.3893	19.8515	20.6227	20.2406	21.1082	0.731313	0.660611	0.547279	0.206966	0.396071	0.923439	1.20276	0.869435	1.10427	1.49143	0.950257	1.32048	1.02329	1.54738	1.80517	1.11933
P12074	CX6A1	Cytochrome c oxidase subunit 6A1, mitochondrial	Complete	17.385	16.7165	18.2733	17.5918	16.5945	17.5644	16.7491	17.3188	16.0438	17.0233	16.5735	17.3945	16.8726	15.5999	17.4257	18.8113	18.5321	19.0254	19.0359	19.0682	18.0691	19.5333	18.0115	18.8771	17.8598	19.5161	19.6527	18.3666	19.0707	19.7741	-0.270063	-0.4858	0.0203386	-0.212818	-0.662147	-0.213459	-0.491724	-0.227945	-0.758574	-0.41853	-0.548003	-0.284895	-0.402747	-0.929846	-0.197797	0.555375
P12081	HARS1	Histidine--tRNA ligase, cytoplasmic	Complete	21.6782	21.8842	22.1412	22.2386	22.0266	22.0615	21.721	22.047	21.6815	22.2889	21.6041	21.4054	21.8598	21.466	21.3086	21.1521	21.4304	21.2647	21.3877	21.3412	21.4875	21.3602	21.4636	21.4992	21.4396	21.2837	21.2581	21.3114	21.4726	21.084	1.57891	1.72376	1.69127	1.65915	1.70981	1.60059	1.66855	1.91418	1.75733	1.84427	1.65407	1.44991	1.70556	1.46435	1.48001	1.46074
P12109	CO6A1	Collagen alpha-1(VI) chain	Complete	21.5547	22.3694	24.1759	23.7399	23.5968	24.4374	23.0696	21.6889	21.3581	23.6506	22.4776	20.8012	21.8052	23.4763	20.379	17.3109	16.7015	18.6564	19.0562	17.882	18.0258	18.0129	17.1874	17.7131	18.4827	17.1515	15.2451	17.1878	16.9284	14.3535	1.52576	1.9312	2.57024	2.26398	2.39547	2.55899	2.25452	1.75195	1.61303	2.4294	2.03639	1.18857	1.68248	2.28487	1.07833	-0.0249454
P12110	CO6A2	Collagen alpha-2(VI) chain	Complete	21.4091	22.1376	23.9147	23.5895	23.5132	24.351	22.8581	21.4761	21.0048	23.6036	22.2694	20.4532	21.8045	23.1641	20.2892	17.077	16.5519	18.3181	18.7956	17.6822	18.2801	17.9412	17.3873	17.9249	18.1489	16.8684	17.7843	17.3482	16.4554	18.0357	1.46303	1.83212	2.45743	2.20338	2.35895	2.52415	2.16259	1.65552	1.45534	2.40923	1.94527	1.03803	1.68217	2.15743	1.03955	-0.115418
P12111	CO6A3	Collagen alpha-3(VI) chain	Complete	21.1975	21.0142	22.2818	22.6469	22.2113	23.8661	22.393	20.9603	20.4445	22.3665	21.1105	20.4442	20.8617	22.4219	19.9173	16.9146	16.4526	18.2994	18.6316	17.8653	17.7511	17.8651	17.048	17.5676	18.1124	17.2481	15.6652	17.0216	17.0376	16.1585	1.37188	1.35177	1.75199	1.82366	1.79047	2.32855	1.96052	1.42187	1.20531	1.8776	1.43798	1.03416	1.28362	1.85451	0.878844	-0.178259
P12235	ADT1	ADP/ATP translocase 1	Complete	20.1298	19.8737	20.158	20.1406	20.0316	20.1313	19.9317	19.2046	19.1749	19.7638	19.2234	19.8326	19.5315	20.2247	20.1295	22.2007	22.3119	22.2346	22.1558	22.1935	21.6643	22.4102	22.2195	22.3678	22.0279	22.5544	22.6264	22.7266	22.3366	22.4583	0.912061	0.864128	0.834528	0.81398	0.838683	0.821988	0.891104	0.626444	0.638708	0.759141	0.611923	0.769607	0.721281	0.957718	0.970531	1.86629
P12236	ADT3	ADP/ATP translocase 3	Complete	19.729	19.1485	18.6734	19.8636	18.0019	19.4293	18.957	17.9712	18.0722	19.1152	18.2446	18.7701	18.4181	19.6481	19.1559	21.6083	21.6103	21.572	21.7108	21.5779	20.9943	21.6376	21.3112	21.5405	21.1026	21.6421	21.7326	21.8361	21.7213	21.4799	0.739433	0.554037	0.193172	0.702384	-0.0475953	0.538792	0.467591	0.0676402	0.14665	0.48042	0.1835	0.31005	0.250581	0.722396	0.549823	1.63717
P12268	IMDH2	Inosine-5'-monophosphate dehydrogenase 2	Complete	20.1134	19.9487	20.0433	19.5945	19.7563	19.8096	19.6903	19.9141	19.9418	20.1154	20.0245	20.8936	20.2453	19.8398	20.4889	18.531	18.6621	18.8784	18.8494	18.7639	19.3637	18.7727	18.5615	18.5561	19.2935	18.3711	18.267	18.0536	18.5794	18.4718	0.90502	0.896181	0.784975	0.594001	0.718462	0.692204	0.786232	0.947883	0.98098	0.910252	0.962597	1.22852	1.02305	0.80062	1.12584	0.44694
P12270	TPR	Nucleoprotein TPR	Complete	14.3838	15.2693	16.3385	15.6791	16.2767	15.1518	15.5506	15.3347	14.7332	14.9998	15.3367	15.5093	14.8774	15.6204	14.8365	15.0643	14.8852	14.201	14.8423	14.6715	15.3223	13.5851	14.6505	13.8875	14.4839	14.6918	14.9781	14.0026	15.209	14.3159	-1.56262	-1.10457	-0.815512	-0.983336	-0.80093	-1.18668	-1.01244	-1.12685	-1.34344	-1.28809	-1.08941	-1.10028	-1.24624	-0.921518	-1.31655	-0.893884
P12277	KCRB	Creatine kinase B-type	Complete	25.6011	24.9835	24.9896	24.1943	24.4474	24.2725	25.048	25.3735	25.7132	24.7433	25.3186	26.0429	26.0691	25.5705	25.867	24.7095	24.5724	24.6998	24.5782	24.7343	25.1129	24.5606	24.7334	24.6203	24.9344	24.8069	24.5214	24.3817	24.8448	24.6699	3.26842	3.04891	2.92176	2.44702	2.76688	2.49248	3.1141	3.42129	3.55653	2.89898	3.28	3.45573	3.48501	3.1396	3.4497	2.83665
P12429	ANXA3	Annexin A3	Complete	17.1848	16.0758	17.238	16.8564	16.703	17.7839	16.9001	15.7522	17.0549	17.3158	15.792	16.7255	15.5943	16.5121	15.2677	17.3163	17.6782	18.0453	17.8113	17.8499	17.4089	17.6852	17.3844	17.2505	18.2924	17.8662	17.7894	17.8815	17.2278	17.1035	-0.356283	-0.759761	-0.426923	-0.509039	-0.614772	-0.12494	-0.426089	-0.937706	-0.307355	-0.292852	-0.890109	-0.574281	-0.943165	-0.557549	-1.13026	-0.0228573
P12532	KCRU	Creatine kinase U-type, mitochondrial	Complete	21.0532	20.7464	20.4993	20.9938	20.1654	20.8292	20.421	19.9993	19.4041	19.9264	20.575	20.63	19.6392	21.1464	20.9222	23.1808	23.1969	22.9512	22.9674	22.8813	22.3313	23.1936	22.9497	22.9215	22.8008	23.4719	23.6037	23.281	23.4393	23.435	1.30974	1.23726	0.98196	1.15768	0.897092	1.10351	1.10372	0.986459	0.74103	0.829027	1.20359	1.11452	0.766797	1.33391	1.31303	2.24539
P12694	ODBA	2-oxoisovalerate dehydrogenase subunit alpha, mitochondrial	Complete	18.4278	19.5419	19.5642	20.5308	20.1163	17.9126	20.3044	20.501	20.067	20.8257	20.3577	18.356	18.5255	18.3107	17.9253	18.2237	18.4213	18.3398	18.3359	18.4145	18.7204	18.6139	18.1402	18.0387	18.4675	18.0904	18.7431	18.3988	18.6146	18.5498	0.179055	0.722281	0.577999	0.9712	0.875649	-0.0730339	1.05306	1.21376	1.03685	1.21548	1.10846	0.130944	0.295986	0.176535	0.0181192	0.328085
P12814	ACTN1	Alpha-actinin-1	Complete	20.3767	21.035	21.5808	22.1493	22.2509	21.5149	21.0921	20.0819	20.6242	21.0401	20.6536	20.3836	20.4982	21.8263	20.2943	22.31	22.1399	22.4147	22.3743	22.3336	21.6146	21.8806	21.8497	22.204	21.682	22.5207	22.5485	22.6311	22.478	22.0161	1.01841	1.36065	1.44918	1.62319	1.80775	1.38009	1.3953	1.02387	1.28552	1.30761	1.23797	1.00793	1.12996	1.6114	1.04175	1.90858
P12931	SRC	Proto-oncogene tyrosine-protein kinase Src	Complete	21.3242	21.2799	21.7042	20.8437	21.358	21.168	21.1662	21.226	21.3352	21.2827	21.6287	21.9316	21.9498	21.5556	21.7107	19.4265	19.6259	19.6149	19.7177	19.6455	19.3797	19.5499	19.3474	19.3794	19.5052	19.8447	19.4071	19.4632	19.6961	19.6404	1.42647	1.46539	1.50247	1.09724	1.41788	1.24016	1.42749	1.54225	1.6028	1.41184	1.66482	1.67747	1.74358	1.50094	1.65378	0.793304
P12955	PEPD	Xaa-Pro dipeptidase	Complete	18.4472	18.6052	18.8655	19.2812	19.4086	18.678	18.9046	18.2977	18.1626	18.8615	18.5263	18.0541	18.3403	18.0006	18.6044	19.7329	20.0752	20.2024	20.2848	20.3305	20.4552	20.2301	20.2213	20.1952	20.4159	19.9297	19.8343	20.2365	19.8752	20.2509	0.187398	0.321746	0.276166	0.467792	0.566646	0.23575	0.444845	0.215534	0.18697	0.371382	0.306795	0.000364452	0.217709	0.049958	0.311533	0.911818
P12956	XRCC6	X-ray repair cross-complementing protein 6	Complete	20.066	20.779	20.8248	20.2694	21.1335	19.1364	20.7437	21.2328	21.0092	21.0044	21.0339	21.0752	20.9002	20.0261	20.0307	19.2784	19.2403	19.2607	19.5079	19.3074	19.9523	19.4407	19.2612	18.8297	19.3138	18.8666	19.1575	18.8624	19.1664	19.3354	0.884595	1.25123	1.12256	0.865862	1.31983	0.420624	1.24394	1.54529	1.4573	1.29226	1.40446	1.30707	1.29989	0.876662	0.927848	0.736016
P13010	XRCC5	X-ray repair cross-complementing protein 5	Complete	21.6367	22.2635	22.3802	21.6005	22.5965	20.443	22.2452	22.7044	22.4342	22.6652	22.5284	22.3736	22.2972	21.5175	21.5795	20.5837	20.6508	20.6949	20.9699	20.7939	21.3293	20.8259	20.5913	20.3283	20.8806	20.1792	20.3255	20.3265	20.5633	20.5112	1.56104	1.88595	1.79449	1.40211	1.95868	0.94771	1.8963	2.21203	2.09326	2.00594	2.05866	1.86866	1.89045	1.48538	1.59708	1.24087
P13051	UNG	Uracil-DNA glycosylase	Complete	20.7609	21.14	20.869	20.6962	20.9898	20.2056	21.1908	20.8431	20.4919	21.3944	21.0204	20.6643	20.9138	20.568	20.4527	18.0531	17.1718	16.2793	16.4143	15.773	17.2781	16.9135	17.2996	17.82	16.9977	16.1148	16.3735	17.2523	18.1592	16.1231	1.18387	1.40555	1.14168	1.03782	1.25709	0.851943	1.43817	1.36876	1.22645	1.45985	1.39855	1.12935	1.30565	1.09784	1.11019	0.262089
P13073	COX41	Cytochrome c oxidase subunit 4 isoform 1, mitochondrial	Complete	19.3969	18.9812	18.6799	19.0951	18.1243	19.1862	19.1699	18.4758	18.2589	18.8739	18.7186	19.4613	18.7052	19.5115	19.0979	22.0147	21.9347	21.8242	21.6151	21.6377	21.4181	21.9038	21.9853	22.0329	21.7422	21.8501	21.8855	22.1649	21.8442	21.4315	0.596413	0.482542	0.195989	0.392794	0.00583026	0.440717	0.560131	0.296256	0.229947	0.37674	0.390966	0.609039	0.371942	0.666625	0.524785	1.79436
P13473	LAMP2	Lysosome-associated membrane glycoprotein 2	Complete	19.38	19.8232	19.3582	19.9785	19.3915	19.1047	18.9433	17.3301	16.605	18.099	15.6886	13.9162	16.2773	16.4308	17.4298	17.8398	18.4374	18.384	18.6779	18.4692	18.23	18.1239	18.2414	18.007	18.5416	17.0381	17.1497	17.668	16.9709	16.9562	0.589162	0.842542	0.488989	0.748677	0.55918	0.407844	0.461659	-0.222835	-0.50813	0.0437272	-0.935362	-1.78936	-0.654412	-0.590746	-0.196017	0.179618
P13489	RINI	Ribonuclease inhibitor	Complete	20.262	20.2851	20.4199	20.6919	20.4202	20.1315	20.5575	20.0923	20.405	21.2378	19.8551	19.9405	20.0673	19.5139	19.7872	20.9648	21.0254	20.7308	20.507	20.7241	21.2673	21.2465	20.9143	20.9984	21.325	20.7126	20.8034	20.9323	20.3055	20.9465	0.968987	1.04002	0.94767	1.03606	1.00835	0.822037	1.163	1.02859	1.18768	1.39255	0.888467	0.816289	0.947771	0.667624	0.822615	1.3883
P13591	NCAM1	Neural cell adhesion molecule 1	Complete	18.61	18.5268	18.8172	19.2402	18.996	18.9346	17.959	17.6347	17.3155	18.86	17.5863	17.8959	17.5507	18.5482	18.2791	21.0057	21.0938	20.972	21.0348	21.067	20.9292	20.8104	20.8736	21.2133	21.0231	21.3697	21.5748	21.0535	21.1992	21.2922	0.257518	0.288225	0.255284	0.451254	0.386498	0.339244	0.0339909	-0.0848384	-0.191079	0.370768	-0.104672	-0.0680276	-0.116095	0.273477	0.170971	1.40412
P13611	CSPG2	Versican core protein	Complete	21.545	22.4708	23.6072	21.8289	23.0738	24.1332	22.8013	21.7097	21.8205	23.5901	22.2757	22.5797	21.0379	22.9262	23.0489	23.7068	24.3099	24.0399	23.7946	24.3595	24.6842	23.8455	24.1751	24.0829	24.9502	23.4338	23.7439	23.6621	23.6609	23.9808	1.52156	1.97456	2.32455	1.49411	2.16706	2.43626	2.13794	1.76136	1.81937	2.40344	1.94804	1.95782	1.3581	2.06034	2.23199	2.44882
P13637	AT1A3	Sodium/potassium-transporting ATPase subunit alpha-3	Complete	22.6037	22.1392	22.269	22.6977	22.0774	22.5851	21.9418	21.4113	21.2135	22.2463	21.6316	21.7639	21.6208	22.4396	22.1606	24.3012	24.3272	24.1633	24.1234	24.1208	24.0058	24.6218	24.376	24.5637	24.3411	24.5726	24.69	24.7767	24.5486	24.6653	1.97751	1.83279	1.74647	1.84412	1.732	1.81179	1.76448	1.62619	1.54847	1.82595	1.66608	1.60497	1.60451	1.86173	1.84817	2.67875
P13639	EF2	Elongation factor 2	Complete	21.521	21.6124	21.3961	21.705	21.8138	21.4885	21.4797	21.4106	21.4804	21.7707	21.2952	21.6037	21.0513	21.6319	21.585	21.5364	21.6185	21.6754	21.6464	21.7315	21.7919	21.6819	21.5374	21.3488	21.799	21.4588	21.5	21.6176	21.4653	21.5027	1.51123	1.60753	1.36938	1.44421	1.61688	1.36946	1.5637	1.62585	1.66761	1.62157	1.51883	1.53567	1.36375	1.53206	1.59946	1.60938
P13645	K1C10	Keratin, type I cytoskeletal 10	Complete	20.8057	20.6534	20.1523	20.564	24.1117	20.6377	19.8405	20.22	18.7439	19.8248	20.7183	18.2992	18.757	19.4699	20.3077	17.3908	16.2362	18.8644	19.2748	18.8723	16.6193	18.3631	18.9705	15.8391	16.13	17.5671	17.8051	17.4757	19.4307	19.3513	1.20315	1.19752	0.832048	0.984542	2.62029	1.02622	0.851466	1.08646	0.446379	0.785342	1.26629	0.106386	0.393841	0.649653	1.04751	0.00593599
P13647	K2C5	Keratin, type II cytoskeletal 5	Complete	18.1864	18.8395	17.9686	18.5319	20.5055	19.1374	17.6709	18.5674	17.8818	17.627	18.6807	17.7098	17.5813	18.1732	18.5684	15.8882	16.148	18.1138	18.2453	17.37	16.1709	17.376	17.1682	17.9384	16.2146	16.3262	14.6702	16.3051	17.513	17.6688	0.0750951	0.421914	-0.11133	0.165909	1.04561	0.421028	-0.0911986	0.337746	0.0616678	-0.159117	0.374399	-0.148538	-0.103174	0.120401	0.29596	-0.575228
P13667	PDIA4	Protein disulfide-isomerase A4	Complete	17.1066	17.1768	17.5449	17.7539	17.6425	17.6784	17.2475	16.491	16.1341	17.5302	17.0201	17.4535	16.9601	17.1689	16.1329	18.9818	19.2555	19.4619	19.2411	19.5215	19.5084	19.1413	19.3181	19.1913	19.6121	18.8235	19.0938	19.2278	18.9509	18.6639	-0.389964	-0.288991	-0.294346	-0.147495	-0.204518	-0.167495	-0.275152	-0.603006	-0.718272	-0.20069	-0.352498	-0.259406	-0.365761	-0.289464	-0.756394	0.621307
P13693	TCTP	Translationally-controlled tumor protein	Complete	17.865	17.4409	18.0109	17.5985	17.9667	17.1324	17.7859	17.2806	17.639	17.7759	17.7429	17.5853	17.5229	17.1576	17.466	19.0184	18.7565	18.9183	18.638	18.7256	19.1428	18.7576	19.1206	18.9508	18.9193	18.9703	18.9631	19.0336	18.9989	18.5188	-0.0633366	-0.176052	-0.0930438	-0.21012	-0.0629682	-0.387756	-0.0412441	-0.245241	-0.0466835	-0.0951165	-0.0361366	-0.202369	-0.127858	-0.294113	-0.180381	0.635443
P13716	HEM2	Delta-aminolevulinic acid dehydratase	Complete	17.386	17.4778	17.8716	18.2919	18.0829	17.9761	17.4204	16.8984	16.5128	18.4881	16.1573	16.7186	16.1318	16.9084	17.1143	19.4359	19.8087	19.7761	19.8279	19.996	20.4506	19.7438	20.0188	19.6753	20.5007	19.4666	19.3989	19.1557	19.3398	19.3009	-0.269617	-0.160302	-0.153226	0.0692538	-0.012228	-0.0473991	-0.200047	-0.418397	-0.549262	0.210946	-0.730201	-0.577272	-0.715949	-0.395789	-0.332336	0.796935
P13797	PLST	Plastin-3	Complete	19.7792	19.1392	18.8516	19.7582	18.986	18.9831	19.3631	18.6994	18.4294	19.1852	18.0963	17.8166	17.9203	18.8107	19.167	18.9644	18.731	18.6979	18.6956	18.6063	19.0693	18.7224	19.3155	18.9187	18.9846	18.4661	18.4985	18.6309	18.399	18.3007	0.761095	0.550078	0.270164	0.65994	0.382096	0.358785	0.644048	0.397548	0.306021	0.510499	0.118569	-0.102329	0.0401611	0.3806	0.554617	0.614572
P13798	ACPH	Acylamino-acid-releasing enzyme	Complete	18.2575	18.1171	18.3425	18.4764	18.2191	18.0605	17.8689	17.4977	17.2396	18.5859	17.4197	17.5448	17.3745	18.3265	17.7585	19.9281	19.8258	19.8664	19.9089	20.0432	19.8692	20.0281	19.8547	19.918	20.1633	20.2161	20.028	20.0531	20.079	20.0493	0.105711	0.113059	0.0501938	0.14355	0.047257	-0.0133701	-0.00517242	-0.14689	-0.224939	0.252961	-0.17758	-0.219882	-0.190593	0.182965	-0.0539646	0.98731
P13804	ETFA	Electron transfer flavoprotein subunit alpha, mitochondrial	Complete	20.2703	20.6995	20.0077	20.6833	19.9467	21.3076	20.8433	19.5972	19.3474	20.409	19.4703	19.7297	20.6693	20.785	20.5767	21.3515	21.5018	21.5028	21.4149	21.6159	21.471	21.7398	21.6764	21.4385	21.5193	21.4734	21.363	21.7146	21.4431	21.3694	0.972574	1.21722	0.769572	1.03263	0.801631	1.29645	1.28718	0.804295	0.715722	1.03638	0.719994	0.725135	1.20227	1.18643	1.16376	1.53786
P13807	GYS1	Glycogen [starch] synthase, muscle	Complete	19.0052	18.3913	18.9107	18.0809	18.4026	18.9406	18.8583	18.8935	19.2878	19.5172	18.6067	18.3737	18.6119	17.9958	18.0429	17.4577	17.2132	17.3681	17.8574	17.7718	18.0896	17.8875	17.58	17.5384	18.1014	16.9576	17.155	17.0117	17.3053	17.2482	0.427733	0.2303	0.295668	-0.0157572	0.127375	0.341652	0.424743	0.485469	0.68911	0.653175	0.341992	0.138618	0.33253	0.048005	0.0688968	0.0318153
P13861	KAP2	cAMP-dependent protein kinase type II-alpha regulatory subunit	Complete	20.7696	20.5847	21.1966	21.0374	21.0139	21.1555	20.5751	20.9167	20.4296	20.9768	20.9298	21.507	20.9264	20.6687	20.8576	21.6592	21.5841	21.6456	21.6475	21.5477	21.8127	21.7092	21.6269	21.6509	21.7397	21.9328	21.9452	21.7709	21.7402	21.8481	1.1876	1.16814	1.28321	1.17528	1.2676	1.23511	1.17067	1.40208	1.19865	1.28041	1.35889	1.49383	1.31095	1.13893	1.28515	1.65688
P13929	ENOB	Beta-enolase	Complete	21.1094	21.2411	21.578	21.7818	21.3479	21.6836	20.7487	20.5415	20.3765	21.9832	20.3886	20.4198	19.6491	20.4294	20.5138	23.857	23.9688	23.8725	23.756	23.9378	24.0736	23.9536	23.8461	23.9635	24.2045	24.3936	24.3621	23.977	23.865	24.2891	1.33397	1.44879	1.44794	1.47515	1.41345	1.44815	1.24607	1.23211	1.17495	1.71287	1.12198	1.02362	0.770977	1.04126	1.13658	2.50693
P13987	CD59	CD59 glycoprotein	Complete	16.3393	17.3378	18.2033	17.9698	18.0929	16.8208	17.2826	16.9806	16.7994	18.5124	16.2055	18.0871	16.6684	16.9775	17.7077	19.9483	19.9137	19.7112	19.2137	19.7743	19.9909	19.2647	20.1188	20.0413	20.1809	19.6905	19.562	19.9344	19.6962	19.2482	-0.720401	-0.220127	-0.00992986	-0.0605296	-0.00788186	-0.513451	-0.259908	-0.381166	-0.421358	0.22137	-0.709094	0.0146538	-0.489067	-0.367587	-0.0759417	0.995109
P14136	GFAP	Glial fibrillary acidic protein	Complete	26.9678	26.6467	28.4114	26.2975	27.5491	30.6865	26.3477	26.6631	26.4068	30.7012	26.4501	24.4555	24.2456	26.1589	25.5907	25.9098	26.2453	27.4855	26.5753	27.6362	29.5074	25.5951	27.0598	26.2861	28.6354	24.8741	23.8126	23.5062	24.4414	23.7049	3.85706	3.76005	4.39999	3.29431	4.12128	5.07978	3.67882	4.00552	3.8661	5.45928	3.77532	2.76912	2.71413	3.37975	3.3303	3.30092
P14174	MIF	Macrophage migration inhibitory factor	Complete	19.3637	20.0591	20.0463	21.134	20.3883	20.0952	19.6029	19.2013	19.2088	20.0396	18.9968	19.4248	18.7427	19.1717	19.0992	21.5979	21.7602	21.634	21.6253	21.5284	21.5852	21.875	21.7448	21.3112	21.4726	21.8156	22.0516	21.746	21.6749	22.318	0.582144	0.943415	0.78626	1.21419	0.994419	0.807388	0.748246	0.624934	0.653857	0.877679	0.51276	0.593235	0.387834	0.527942	0.525328	1.63314
P14314	GLU2B	Glucosidase 2 subunit beta	Complete	20.5099	20.3454	21.5614	20.6277	20.4819	20.76	20.3552	19.9	20.6226	20.3016	19.5771	19.5604	20.3938	20.4765	19.5433	21.633	21.8354	21.5158	21.3771	21.5381	21.6761	21.0098	21.5354	21.5719	21.5407	21.7831	21.3154	21.5793	21.3332	20.7643	1.07579	1.06582	1.44079	1.0102	1.03533	1.07557	1.07512	0.941482	1.28479	0.990244	0.766759	0.651887	1.08579	1.06049	0.71722	1.64672
P14324	FPPS	Farnesyl pyrophosphate synthase	Complete	18.6126	18.6906	18.6507	19.3877	18.4481	18.1331	18.4074	17.6599	17.1885	17.9283	17.4731	18.1391	16.5669	17.9163	18.1114	18.6561	19.105	18.8742	18.6662	19.0461	19.1366	18.9447	18.9443	19.2229	19.0254	19.106	19.0347	18.5848	19.0232	18.9536	0.258629	0.358284	0.183369	0.510685	0.14725	0.0159174	0.228806	-0.0734333	-0.247741	-0.0296218	-0.154206	0.03713	-0.531997	0.015544	0.0985206	0.49534
P14384	CBPM	Carboxypeptidase M	Complete	16.3022	15.9206	16.9117	16.2315	15.8029	15.016	15.3169	17.1225	16.5421	15.5489	16.3878	14.9891	17.4561	14.773	18.0028	15.9831	16.1721	15.7662	16.2001	15.8058	15.3408	16.497	16.2037	16.3873	16.2542	16.2051	15.9497	15.8854	15.7823	16.2111	-0.736398	-0.826093	-0.5679	-0.760781	-1.00783	-1.24148	-1.114	-0.316895	-0.536184	-1.05212	-0.629311	-1.32529	-0.156107	-1.26737	0.0515803	-0.538512
P14415	AT1B2	Sodium/potassium-transporting ATPase subunit beta-2	Complete	18.8505	18.7808	19.3476	19.1302	19.656	19.5889	18.8686	18.5329	18.0323	19.204	18.0452	17.8998	18.2583	19.1494	18.5701	21.0747	21.3819	21.1657	21.4492	21.4093	21.3853	21.375	21.4158	21.2584	21.7032	21.3576	21.2327	21.5024	21.311	21.3227	0.361116	0.396819	0.484429	0.406962	0.674657	0.603162	0.429188	0.322083	0.128838	0.518556	0.0962001	-0.0663474	0.183046	0.518858	0.296708	1.43079
P14543	NID1	Nidogen-1	Complete	23.8437	24.0393	25.3096	25.8304	25.1827	25.5771	24.0157	22.9608	22.3782	24.6294	23.2257	22.0522	22.9063	24.0911	22.4151	17.2949	17.2499	17.9218	18.2477	17.7711	17.5315	17.5953	17.4154	17.808	18.1596	17.4109	17.2901	16.9955	17.2462	17.1132	2.51156	2.64522	3.05999	3.10614	3.08794	3.01873	2.66556	2.32819	2.06824	2.85003	2.36386	1.72967	2.14795	2.53578	1.95815	-0.031168
P14550	AK1A1	Aldo-keto reductase family 1 member A1	Complete	19.4446	19.4872	19.0628	19.6105	19.2093	18.7702	19.5777	20.0476	20.0269	20.1995	19.7776	19.3802	19.4869	18.7341	19.6719	19.6043	19.7225	19.6139	19.4464	19.49	20.1035	19.8518	19.0363	19.4773	19.8076	19.3107	19.7955	19.4626	19.3725	19.2669	0.616977	0.698854	0.361375	0.60044	0.479618	0.272931	0.737294	1.00835	1.01893	0.946361	0.854522	0.573953	0.702441	0.349326	0.77282	0.862075
P14618	KPYM	Pyruvate kinase PKM	Complete	23.2437	23.1264	23.4345	24.0283	23.4752	24.0527	23.1401	22.7182	22.4432	23.8319	22.5852	22.8854	22.4655	23.318	22.9829	25.3163	25.4343	25.4723	25.3166	25.4832	25.4819	25.5138	25.5012	25.6094	25.5628	25.5343	25.6571	25.5963	25.4433	25.6064	2.25316	2.25487	2.24998	2.38016	2.34235	2.40381	2.28515	2.21828	2.09727	2.50734	2.08349	2.09003	1.96161	2.22026	2.20347	3.07135
P14621	ACYP2	Acylphosphatase-2	Complete	20.5584	20.7834	21.2563	21.0139	20.8228	21.3213	20.7153	20.5216	19.949	21.352	20.2974	20.1702	20.0799	20.5281	20.4775	21.0787	21.4803	21.6096	21.3484	21.6017	21.4817	21.4691	21.4701	21.3444	22.1046	21.1006	20.9546	21.2037	20.8385	21.1752	1.09664	1.25307	1.30899	1.1658	1.18414	1.302	1.23159	1.2231	0.984185	1.44165	1.08207	0.915642	0.953115	1.08157	1.12092	1.43233
P14625	ENPL	Endoplasmin	Complete	20.5529	20.2146	20.6223	21.2706	20.7924	20.7508	20.2126	19.688	19.2694	20.4544	19.6863	19.7234	19.4162	20.4105	19.6091	22.2021	22.2974	22.3349	22.4729	22.6192	22.2333	22.3586	22.5214	22.3788	22.3684	22.319	22.4504	22.4	22.389	22.1779	1.0943	1.00987	1.03509	1.26922	1.17087	1.07185	1.01315	0.845407	0.68091	1.05592	0.814564	0.722381	0.672517	1.03357	0.745659	1.86684
P14678	RSMB	Small nuclear ribonucleoprotein-associated proteins B and B'	Complete	17.6916	19.3338	17.6894	18.4086	18.2062	19.0153	17.0701	16.6986	16.2836	17.0244	16.6821	15.5157	16.9036	17.6095	17.3743	16.5724	17.2737	17.1055	17.3073	17.2555	17.0405	17.317	16.7495	16.7677	17.1503	16.5304	16.325	17.1408	16.6171	16.9363	-0.138005	0.633304	-0.231943	0.116269	0.0415907	0.371799	-0.352224	-0.508915	-0.651548	-0.418055	-0.500457	-1.09754	-0.389656	-0.109659	-0.219968	-0.310589
P14735	IDE	Insulin-degrading enzyme	Complete	16.7614	16.9276	17.6652	17.7147	17.7332	15.2967	17.1673	17.6574	17.2623	17.6089	17.4373	17.3332	16.972	16.762	16.6287	16.3116	16.6226	16.7686	16.6155	16.5076	16.5461	16.7986	16.5041	16.2667	16.8654	16.1798	16.674	16.8318	16.7536	16.4401	-0.538607	-0.39553	-0.242389	-0.1633	-0.164924	-1.12824	-0.310012	-0.0745566	-0.2148	-0.166873	-0.169894	-0.311407	-0.360759	-0.455557	-0.542164	-0.411483
P14854	CX6B1	Cytochrome c oxidase subunit 6B1	Complete	15.4038	15.7525	16.003	14.4848	16.7491	13.687	17.0406	15.6846	15.5232	16.0671	16.0776	17.094	16.4608	14.4124	15.8111	17.6914	17.3243	17.1148	17.0206	16.8162	16.9164	17.7843	17.5124	17.1752	17.1001	17.2057	17.869	17.6729	17.7183	17.6268	-1.1233	-0.897978	-0.960474	-1.46444	-0.594666	-1.77755	-0.36507	-0.968347	-0.990919	-0.829429	-0.765099	-0.41486	-0.576835	-1.41454	-0.895443	0.122212
P14866	HNRPL	Heterogeneous nuclear ribonucleoprotein L	Complete	19.0684	19.7608	20.125	20.1626	20.5207	19.2218	19.9259	20.8853	19.8616	20.6231	21.1441	19.3042	20.0365	19.1684	18.6736	19.2052	19.2544	19.1859	19.2419	19.2188	19.7153	19.3379	19.1821	19.0097	19.1257	18.9933	19.5277	19.1373	19.2666	19.5713	0.454966	0.815867	0.820243	0.82287	1.05225	0.455084	0.888609	1.38788	0.945196	1.12841	1.45267	0.541081	0.934761	0.526591	0.341433	0.707713
P14867	GBRA1	Gamma-aminobutyric acid receptor subunit alpha-1	Complete	21.4882	20.5263	20.5556	19.8584	19.9923	21.1364	20.4928	20.2966	20.0675	19.395	20.775	21.8551	21.3585	21.1293	21.7447	20.0978	19.7913	19.8735	19.7629	19.8789	19.4498	20.0391	19.6261	19.9215	19.2154	19.7818	19.7796	20.0811	20.0309	19.6834	1.49712	1.14316	1.00628	0.700312	0.821527	1.22741	1.13489	1.12115	1.03705	0.600665	1.2911	1.64442	1.49362	1.32695	1.66845	1.05296
P14868	SYDC	Aspartate--tRNA ligase, cytoplasmic	Complete	19.7218	19.4954	19.9627	19.5577	19.7761	19.7598	19.5327	19.492	19.7396	20.2403	19.6868	20.087	19.9229	19.9261	20.0254	19.8556	19.6221	19.9115	19.8908	19.7846	20.4445	20.0837	19.976	19.7506	20.1754	19.7364	19.8339	19.6442	19.8452	19.9404	0.73634	0.702362	0.750124	0.579149	0.727096	0.672128	0.717753	0.75663	0.89073	0.963907	0.814766	0.87964	0.886736	0.835869	0.925532	0.959284
P14923	PLAK	Junction plakoglobin	Complete	17.4302	16.7759	18.5223	18.8925	18.3535	19.262	17.3765	16.8286	17.0111	18.302	16.9526	16.439	17.5022	18.3882	16.4953	15.2837	15.1538	16.6525	17.1378	16.06	15.8103	16.3813	15.3378	14.884	16.1845	15.2479	14.7446	15.1635	16.0304	15.6821	-0.250592	-0.460381	0.127873	0.311185	0.105942	0.471323	-0.219104	-0.450043	-0.326897	0.130978	-0.382065	-0.698183	-0.136599	0.208179	-0.599788	-0.809034
P15056	BRAF	Serine/threonine-protein kinase B-raf	Complete	22.9838	22.3314	22.2678	21.4958	21.8	22.0294	21.9744	22.184	22.3653	21.4306	22.4118	23.1603	22.9173	22.747	23.1894	20.4575	20.5383	20.2827	20.4983	20.2075	20.0226	20.6618	20.0319	20.3288	20.2708	20.6864	19.8163	20.3339	20.6122	20.4676	2.14121	1.91498	1.74593	1.35993	1.61086	1.58763	1.77865	1.97627	2.0625	1.4754	2.00761	2.20893	2.1526	1.98719	2.29269	1.19208
P15104	GLNA	Glutamine synthetase	Complete	20.7562	20.2825	19.5214	21.135	20.2682	20.1431	20.1453	19.2742	18.9498	19.9642	19.776	19.6361	19.6139	20.7065	20.2033	22.2435	21.8777	21.2859	21.4942	21.8271	21.153	22.1159	21.9248	21.9728	21.5307	22.4335	21.9762	22.3694	22.12	22.1239	1.18183	1.03891	0.559519	1.21458	0.942006	0.826734	0.983901	0.657959	0.538295	0.845241	0.853814	0.684616	0.756101	1.15439	1.00242	1.88286
P15121	ALDR	Aldo-keto reductase family 1 member B1	Complete	19.969	20.0898	19.8442	20.9686	19.9478	20.0863	19.8033	19.8856	19.6718	21.0387	19.5446	18.7403	21.6858	19.2808	19.443	21.752	21.9478	21.9133	21.9513	21.9119	22.3039	22.2027	21.964	22.1258	22.32	22.0474	22.3074	21.3606	21.767	22.1201	0.842799	0.956527	0.69894	1.14754	0.802094	0.803808	0.835331	0.934941	0.860482	1.307	0.752523	0.297192	1.632	0.572486	0.673902	1.69275
P15170	ERF3A	Eukaryotic peptide chain release factor GTP-binding subunit ERF3A	Complete	19.3987	19.4246	19.4622	19.1916	19.3563	19.0139	19.0187	19.4815	19.6161	19.3758	19.5707	19.2388	19.5486	19.238	19.5486	18.5869	18.5787	18.7292	18.6673	18.7294	18.6277	18.6733	18.5205	18.5179	18.7032	18.5716	18.2992	18.5007	18.3468	18.4175	0.597204	0.67211	0.533924	0.431679	0.54379	0.371241	0.494426	0.751857	0.835619	0.592401	0.763961	0.512811	0.7285	0.555011	0.719533	0.46858
P15259	PGAM2	Phosphoglycerate mutase 2	Complete	20.0919	20.9784	21.3519	19.5944	19.1939	20.1019	20.2692	20.8519	20.6698	20.8953	21.0112	20.9936	22.2372	22.1635	24.028	20.4693	20.8716	20.8983	20.6439	20.8615	22.8488	21.1194	21.4428	20.8596	22.4776	20.0518	20.3266	19.7774	20.2221	20.2942	0.895768	1.33647	1.35026	0.593958	0.472887	0.810099	1.03773	1.37274	1.30585	1.24539	1.39451	1.27177	1.86508	1.74903	2.65506	1.19666
P15311	EZRI	Ezrin	Complete	19.2461	18.8314	19.0722	19.4006	19.4141	20.5246	18.8526	18.1836	17.8651	19.4777	17.9314	17.1811	17.3495	18.9494	18.3388	19.7387	19.6635	20.292	20.0538	20.4092	21.1487	19.9651	20.1188	19.6841	20.5344	19.4084	19.0599	19.052	19.3024	19.3282	0.531499	0.418456	0.365457	0.515892	0.569038	0.980624	0.422232	0.163831	0.0542025	0.636185	0.0463961	-0.377219	-0.201143	0.437208	0.196766	0.914073
P15374	UCHL3	Ubiquitin carboxyl-terminal hydrolase isozyme L3	Complete	18.7454	19.0247	20.4133	19.1929	19.7743	19.17	19.5525	19.6473	19.8647	19.4172	19.9415	19.5191	19.1944	18.9473	18.3403	18.4888	18.5272	18.4824	18.4564	18.8337	18.2508	18.3086	18.7418	18.6516	18.2799	19.0784	18.5968	18.4289	18.7704	18.536	0.315847	0.501142	0.944783	0.432203	0.726329	0.434208	0.726351	0.826979	0.946551	0.610175	0.926265	0.63401	0.578759	0.436353	0.197402	0.430642
P15531	NDKA	Nucleoside diphosphate kinase A	Complete	18.6676	19.0907	19.5209	19.5021	19.2725	19.0179	19.3162	18.6901	18.2627	19.3537	18.5378	18.8121	18.9827	18.7129	18.8988	20.5987	20.6318	20.4698	20.4822	20.2607	20.2291	20.1859	20.4536	20.3817	20.4306	20.9506	20.391	20.8366	20.699	20.1611	0.282326	0.529331	0.55927	0.556774	0.507229	0.372822	0.623667	0.393329	0.23164	0.58291	0.311814	0.328227	0.489272	0.34071	0.438764	1.24668
P15559	NQO1	NAD(P)H dehydrogenase [quinone] 1	Complete	18.038	19.8352	19.3453	20.6395	20.5075	20.1436	17.3113	16.7169	17.2812	19.627	17.5396	17.1943	18.4202	18.7269	18.7154	18.0781	20.4463	20.735	20.6712	21.6222	20.275	17.807	16.5839	19.2473	19.1888	19.695	17.4891	15.0975	18.586	19.7508	0.0111843	0.847652	0.483407	1.01498	1.04647	0.826919	-0.247422	-0.50063	-0.206369	0.700349	-0.125098	-0.371495	0.251471	0.346426	0.359503	0.271784
P15586	GNS	N-acetylglucosamine-6-sulfatase	Complete	17.422	16.9299	16.2362	17.2627	17.3774	18.5446	17.6363	17.7999	14.8971	18.0393	17.677	17.7714	18.2144	16.12	17.598	17.2555	17.5271	17.532	17.5066	17.747	17.9854	16.8804	17.6976	17.8191	17.9843	17.3579	17.4537	17.0841	17.2224	17.2276	-0.25412	-0.39455	-0.859729	-0.345371	-0.320284	0.181908	-0.106244	-0.00997348	-1.27032	0.0180722	-0.0649915	-0.121881	0.164472	-0.71757	-0.123342	-0.0463971
P15735	PHKG2	Phosphorylase b kinase gamma catalytic chain, liver/testis isoform	Complete	14.6833	14.7268	15.7555	13.9872	15.1282	14.4934	15.4686	15.5134	15.8026	14.4633	15.5544	16.8931	15.5184	15.3967	16.3458	15.0164	14.321	14.4673	14.3897	15.1676	16.0459	14.7192	14.0718	13.4861	15.111	14.302	14.8036	14.9969	15.3837	12.4895	-1.43362	-1.33651	-1.06737	-1.6649	-1.30245	-1.45226	-1.0481	-1.04591	-0.866228	-1.51866	-0.99411	-0.501789	-0.975237	-1.01278	-0.664417	-0.912433
P15848	ARSB	Arylsulfatase B	Complete	16.2438	16.5715	17.4716	17.2202	16.9525	17.9206	16.6082	16.4461	16.2874	17.7017	16.0193	15.7903	15.7016	15.9928	16.7337	14.7953	14.9726	15.578	15.0607	15.3069	15.3363	15.903	15.5233	15.8376	16.1513	15.347	15.9621	15.4271	14.662	15.8334	-0.761542	-0.547793	-0.326022	-0.362483	-0.505824	-0.069784	-0.552913	-0.623329	-0.649878	-0.126991	-0.790593	-0.978761	-0.897797	-0.769494	-0.496809	-0.997932
P15880	RS2	40S ribosomal protein S2	Complete	17.9972	17.7496	17.8595	17.8764	18.4363	18.1599	17.9202	17.461	17.1991	17.9807	17.0713	17.6576	17.2881	18.0597	17.9888	18.8805	19.066	19.0529	19.0727	19.0985	19.2664	19.2435	19.0351	19.0076	19.1788	18.7581	19.1489	18.9723	19.1311	19.086	-0.00639572	-0.0440543	-0.158462	-0.0981539	0.1421	0.0267324	0.0171129	-0.163516	-0.243022	-0.0070994	-0.330117	-0.171123	-0.22711	0.0741116	0.0455444	0.582138
P15882	CHIN	N-chimaerin	Complete	19.8298	19.4463	19.0123	18.5731	18.8815	18.3203	19.0275	19.4654	19.4002	18.9418	19.5204	20.0678	20.069	19.7917	19.9688	18.0004	18.0696	17.6575	17.7556	17.4394	17.4804	17.7677	17.8269	17.884	17.697	17.7039	16.8508	17.6763	17.8915	17.7491	0.782888	0.681388	0.339572	0.182519	0.336494	0.0914465	0.498259	0.744562	0.739269	0.405888	0.741953	0.871338	0.948507	0.781011	0.901104	0.241719
P15924	DESP	Desmoplakin	Complete	21.4298	20.9241	22.4211	22.782	22.4149	22.9393	21.4946	20.4338	20.9364	22.8317	21.2665	19.5427	21.4703	22.5576	19.5704	19.3375	19.4868	20.2742	20.6863	19.8978	19.6832	20.1763	19.3656	19.3954	20.1423	19.8262	20.4871	19.3707	19.7756	18.9706	1.47195	1.31323	1.81217	1.87809	1.87937	1.95466	1.57017	1.18334	1.42481	2.07751	1.50628	0.644251	1.54088	1.90988	0.72892	0.758884
P16070	CD44	CD44 antigen	Complete	17.2103	17.3032	17.343	17.4253	18.5395	18.4978	16.9451	16.4956	16.3076	18.5921	15.5331	16.4966	15.7071	16.4517	15.5738	19.0318	20.0007	20.0052	19.8024	20.7251	21.3845	18.6005	20.0373	18.8942	21.1647	18.4968	18.5349	18.42	18.017	17.8971	-0.345281	-0.234936	-0.381591	-0.279876	0.18715	0.16304	-0.406528	-0.600913	-0.640844	0.255608	-1.00341	-0.673262	-0.895494	-0.582214	-0.997974	0.64065
P16112	PGCA	Aggrecan core protein	Complete	16.1204	17.8981	19.2396	18.6491	18.6902	18.9916	18.3849	16.6692	16.5109	18.6195	16.9163	16.4775	17.151	17.6044	17.2607	17.3808	18.3889	18.0595	17.9383	17.7637	17.8327	18.3815	18.3896	18.0949	18.6846	17.4812	17.3952	18.1549	17.7068	17.9721	-0.814693	0.0193997	0.437742	0.213124	0.252933	0.362222	0.21902	-0.522259	-0.550134	0.267401	-0.39797	-0.681533	-0.285072	-0.111745	-0.269074	0.00207916
P16144	ITB4	Integrin beta-4	Complete	17.3651	17.1067	17.9791	17.8555	18.1264	19.5419	17.3027	17.0816	17.3568	17.9596	16.594	16.8294	16.7981	17.8933	16.853	17.0861	17.5557	18.0302	18.0685	18.2086	18.8991	17.7575	17.6636	17.1463	18.3047	17.0411	17.0369	16.7375	16.9562	16.9792	-0.278627	-0.318958	-0.106774	-0.106577	0.00674624	0.584198	-0.251157	-0.335399	-0.172633	-0.0161963	-0.539026	-0.529306	-0.434258	0.00616445	-0.445252	-0.111927
P16152	CBR1	Carbonyl reductase [NADPH] 1	Complete	22.6901	22.1496	21.8409	23.235	22.1651	21.483	22.2127	22.3557	22.2579	22.7394	21.9029	21.753	21.9037	21.5878	22.2401	22.0693	21.8917	21.7939	21.8912	22.0607	22.4796	22.2019	22.2954	21.9929	22.3731	21.7003	21.9705	21.7591	21.3134	22.3922	2.01474	1.83723	1.56153	2.06055	1.7703	1.36723	1.88218	2.05405	2.01459	2.03784	1.78485	1.60024	1.72412	1.51407	1.88251	1.81549
P16157	ANK1	Ankyrin-1	Complete	19.6236	19.2835	20.0697	19.6339	20.2099	20.4161	20.2237	19.9862	19.6205	19.9977	19.5177	20.4584	20.0775	20.0877	20.1278	18.5664	18.9364	19.538	19.6453	19.742	18.83	19.1319	18.9206	18.8529	19.0631	19.1565	18.5602	18.6787	19.2808	18.6645	0.694054	0.611784	0.796364	0.609851	0.91656	0.936838	1.01796	0.980537	0.837577	0.859663	0.740748	1.04028	0.952079	0.90183	0.969773	0.460653
P16219	ACADS	Short-chain specific acyl-CoA dehydrogenase, mitochondrial	Complete	17.6954	18.8086	18.8239	18.8495	18.6659	19.3944	19.591	19.4299	19.2518	20.2547	19.1416	18.7216	19.3629	18.0457	17.9966	18.6816	18.87	18.5179	18.4833	19.3325	18.8399	18.7248	18.8694	18.2427	18.8205	18.4064	18.9015	18.8606	18.5333	18.8873	-0.136386	0.408709	0.258171	0.293877	0.24235	0.524725	0.743089	0.728516	0.673048	0.970109	0.576123	0.289111	0.650006	0.0683861	0.0488892	0.505205
P16298	PP2BB	Serine/threonine-protein phosphatase 2B catalytic subunit beta isoform	Complete	21.1481	20.8134	21.2722	21.3077	20.9695	21.261	20.6354	20.0581	20.2678	20.4838	20.6931	20.9752	20.6039	21.3035	20.9276	22.786	22.7404	22.4619	22.3104	22.303	21.6389	22.5641	22.4238	22.9676	22.0262	23.0406	22.8938	22.8496	22.7933	22.8575	1.35061	1.26592	1.31586	1.28414	1.24822	1.27767	1.19686	1.01309	1.12645	1.06855	1.25529	1.26383	1.17462	1.39805	1.31538	2.09268
P16333	NCK1	Cytoplasmic protein NCK1	Complete	19.007	18.9446	18.909	18.5187	19.1415	18.4229	18.7954	19.0066	19.0867	19.0869	19.1958	19.5165	19.2831	19.036	19.078	17.2028	16.9578	17.061	17.1171	17.1454	17.2298	17.0953	16.8022	16.9362	17.2726	16.9123	16.3641	16.598	17.0132	16.6165	0.428488	0.466868	0.294952	0.160596	0.450002	0.132843	0.397385	0.536706	0.59938	0.468274	0.599877	0.632916	0.61625	0.472561	0.516168	-0.0667852
P16389	KCNA2	Potassium voltage-gated channel subfamily A member 2	Complete	17.7303	16.7546	16.8848	16.3056	16.2694	16.905	17.4052	16.9835	16.7464	16.3926	16.7302	16.9513	16.9762	16.6749	17.6521	18.8515	18.6879	18.2931	18.0413	18.0521	18.2426	19.4122	19.2938	19.2845	18.8784	19.22	19.0329	19.5209	18.9769	19.3426	-0.121357	-0.469502	-0.579508	-0.730937	-0.804116	-0.479463	-0.206622	-0.379866	-0.445024	-0.689554	-0.47941	-0.476609	-0.358955	-0.491105	-0.0999622	0.570911
P16401	H15	Histone H1.5	Complete	20.172	20.5996	20.4461	21.6215	21.0675	22.0758	19.7971	19.4894	20.0708	21.1751	20.24	19.6052	19.4988	20.5857	20.7071	21.1933	20.3433	20.9185	20.797	22.2083	21.0877	20.4715	21.7232	20.1177	22.543	23.1511	22.201	21.4103	21.9682	23.1312	0.930239	1.17452	0.958976	1.41056	1.29101	1.60637	0.832613	0.755435	1.03852	1.36561	1.05694	0.671285	0.707438	1.10508	1.2201	1.47666
P16403	H12	Histone H1.2	Complete	19.8315	19.8981	20.2547	21.1937	20.2646	22.0959	19.8237	19.2127	19.4221	21.4413	18.5881	19.2322	18.6101	20.0136	19.1453	23.5367	23.9844	24.2536	24.4079	24.171	24.7209	24.3606	24.1791	24.1132	24.7534	23.6489	23.7839	23.7532	23.5465	24.1872	0.783617	0.874576	0.87627	1.23823	0.940436	1.61446	0.844196	0.630081	0.749048	1.48002	0.333855	0.509941	0.331758	0.871585	0.545246	2.38304
P16435	NCPR	NADPH--cytochrome P450 reductase	Complete	18.6996	18.2707	17.766	18.1236	18.1288	17.7085	18.381	18.61	18.6404	17.9793	18.407	19.6755	19.1839	18.0018	18.6559	18.1522	18.1624	18.4908	18.3778	18.3846	18.4671	18.3549	18.1076	17.9828	18.018	17.4796	18.0667	17.7071	17.884	17.7567	0.296094	0.17872	-0.198822	0.00144248	0.00781846	-0.155363	0.217351	0.357033	0.400178	-0.00771981	0.254563	0.701664	0.574313	0.050444	0.333787	0.300428
[truncated: 4,585 more rows]
[truncated: 136 more columns]

## Sheet: Supplementary Table 3
Supplementary Table 3: Normalized and imputed LFQ values for all groups.
[truncated: 5,391 more rows]

[truncated: 15 more sheets: Supplementary Table 4, Supplementary Table 5, Supplementary Table 6, Supplementary Table 7, Supplementary Table 8, Supplementary Table 9, Supplementary Table 10, Supplementary Table 11, Supplementary Table 12, Supplementary Table 13, Supplementary Table 14, Supplementary Table 15, Supplementary Table 16, Supplementary Table 17, Supplementary Table 18]
